# Supplementary material for: Introduced substrates trigger colonization by reef-associated fish in a degraded coastal system
Source: PLoS One. 2025 Jan 30;20(1):e0317431. doi: 10.1371/journal.pone.0317431 (PMC11781683; doi:10.1371/journal.pone.0317431)
Supplement: S3 File — (CSV) [file pone.0317431.s003.csv]

haul_ID	site	sample_type	year	season	month	month2	day_night	shrimp	crab	prawn	hermit_crab	swimming_crab	cod	herring	sculpin	goby spp	eelpout	bass	eel	flatfish_spp	smelt	five-bearded_rockling	gunnel	horse_mackerel	lesser_pipefish	snailfish	sand_smelt	sandeel	sole	stickleback	whiting
SF_1	EG-Block3	artificial_reef	2020	autumn	9	September	overnight	19	84	1	3	0	0	0	0	0	0	0	0	0	0	1	0	0	0	0	0	0	0	0	0
SF_2	EG-Block3	artificial_reef	2020	autumn	9	September	daytime	0	33	0	0	0	0	0	0	0	0	0	0	0	0	0	0	0	0	0	0	0	0	0	0
SF_3	SC-Block5	artificial_reef	2020	autumn	9	September	overnight	712	269	0	0	1	0	12	0	11	0	1	0	10	1	0	0	0	0	0	0	0	0	0	0
SF_4	SC-Block6	artificial_reef	2020	autumn	9	September	daytime	80	41	0	0	0	0	0	0	1	0	0	0	0	0	0	0	0	1	0	0	0	0	0	0
SF_5	SC-Block6	artificial_reef	2020	autumn	10	October	overnight	130	50	1	0	0	0	0	0	3	0	0	0	2	0	0	0	0	0	0	0	0	0	0	0
SF_6	SC-Block6	artificial_reef	2020	autumn	10	October	daytime	8	73	0	0	0	0	2	0	0	0	0	0	0	0	0	0	0	0	0	0	0	0	0	0
SF_11	EG-Block8	artificial_reef	2021	spring	4	April	daytime	109	6	0	0	0	0	0	0	15	0	0	0	3	0	0	0	0	0	0	1	0	0	0	0
SF_12	EG-Block4	artificial_reef	2021	spring	4	April	overnight	210	15	1	1	0	0	2	0	8	0	0	0	1	0	0	0	0	0	0	0	0	0	0	0
SF_13	EG-Block4	artificial_reef	2021	spring	4	April	daytime	45	5	0	0	0	0	0	0	3	0	0	0	0	0	0	0	0	0	0	0	0	0	0	0
SF_14	EG-Block9	artificial_reef	2021	spring	4	April	overnight	639	11	0	1	0	0	36	0	34	0	0	0	0	0	0	0	0	0	0	1	0	0	0	0
SF_15	EG-Block9	artificial_reef	2021	spring	4	April	daytime	48	3	0	1	0	0	7	0	13	0	0	0	1	0	0	0	0	0	0	1	0	0	0	0
SF_16	EG-Block1	artificial_reef	2021	spring	4	April	overnight	502	140	8	1	0	0	0	0	10	0	0	0	0	0	0	0	0	0	0	0	0	1	0	0
SF_17	EG-Block1	artificial_reef	2021	spring	4	April	daytime	11	13	1	1	0	0	0	0	2	0	0	0	0	0	0	0	0	0	0	0	3	0	0	0
SF_18	EG-Block2	artificial_reef	2021	spring	4	April	overnight	180	103	10	0	0	0	0	0	10	0	0	0	0	0	0	0	0	0	0	0	1	0	0	0
SF_19	EG-Block2	artificial_reef	2021	spring	4	April	daytime	38	4	0	8	0	0	0	0	5	0	0	0	0	0	0	0	0	0	0	0	0	0	0	0
SF_20	EG-Block3	artificial_reef	2021	spring	4	April	overnight	93	186	13	0	0	0	0	0	1	0	0	0	0	0	0	0	0	1	0	0	0	0	0	0
SF_21	EG-Block3	artificial_reef	2021	spring	4	April	daytime	4	6	2	0	0	0	0	0	1	0	0	0	0	0	0	0	0	0	0	0	4	0	0	0
SF_7	OEST1	natural_reef	2021	spring	4	April	overnight	12	195	0	0	0	0	0	0	1	0	0	0	0	0	0	0	0	0	0	0	0	0	0	0
SF_8	OEST1	natural_reef	2021	spring	4	April	daytime	10	41	0	17	0	0	0	0	1	0	0	0	1	0	0	0	0	0	0	0	0	0	0	0
SF_9	OEST1	natural_reef	2021	spring	4	April	overnight	192	402	4	25	0	0	0	0	11	0	0	0	0	0	0	0	0	0	0	0	0	0	0	0
SF_22	EG-Block8	artificial_reef	2021	spring	5	May	daytime	177	105	0	0	0	0	0	0	67	0	0	0	7	0	0	0	0	0	0	0	0	1	0	0
SF_23	EG-Block8	artificial_reef	2021	spring	5	May	overnight	366	279	1	0	0	0	0	0	74	0	0	0	10	0	0	0	0	0	0	0	0	1	1	0
SF_24	EG-Block1	artificial_reef	2021	spring	5	May	daytime	16	42	0	0	0	0	0	0	2	0	0	0	0	0	0	0	0	0	0	0	0	0	0	0
SF_25	EG-Block1	artificial_reef	2021	spring	5	May	overnight	439	48	0	1	0	0	0	0	20	0	0	0	102	0	0	0	0	0	1	0	0	2	0	0
SF_26	EG-Block2	artificial_reef	2021	spring	5	May	daytime	65	92	0	1	0	0	0	0	16	0	0	0	10	0	0	0	0	2	0	0	2	0	0	0
SF_27	EG-Block2	artificial_reef	2021	spring	5	May	overnight	528	287	1	3	0	0	3	2	55	0	0	0	107	1	0	0	0	0	6	0	1	1	0	0
SF_28	EG-Block4	artificial_reef	2021	spring	5	May	daytime	10	72	0	0	0	0	0	0	18	0	0	0	0	0	0	0	0	0	0	0	0	0	0	0
SF_29	EG-Block4	artificial_reef	2021	spring	5	May	overnight		145	3	5	0	0	0	2	23	0	0	1	31	0	0	0	0	0	0	0	0	0	0	0
SF_30	OEST1	natural_reef	2021	spring	6	June	overnight	97	200	3	3	0	0	1	7	6	0	7	5	3	0	0	0	0	0	0	3	0	1	0	0
SF_31	OEST1	natural_reef	2021	spring	6	June	daytime	2	203	0	6	0	0	0	0	2	0	0	0	3	0	0	0	0	0	2	0	0	0	1	0
SF_32	SC-Block5	artificial_reef	2021	spring	6	June	overnight	405	718	0	4	0	1	430	0	17.5	0	0	0	305	0	0	0	0	6	5.3	0	0	0	0	0
SF_33	SC-Block5	artificial_reef	2021	spring	6	June	daytime	205	405	1	4	0	0	1184	1	9	0	0	0	12	0	0	0	0	5	0	0	7	0	0	0
SF_34	OEST2	natural_reef	2021	spring	6	June	overnight	451	130	0	0	0	0	178	1	49	0	0	0	12	0	0	0	0	1	0	0	0	0	1	0
SF_35	OEST2	natural_reef	2021	spring	6	June	daytime	611	220	0	0	0	0	47	0	11	0	0	0	18	10.5	0	0	0	3	0	0	0	1	0	0
SF_48	OEST3	natural_reef	2021	spring	7	July	overnight	126	283	2	0	0	0	1	0	0	0	0	0	24	5	0	0	0	0	0	0	0	0	0	0
SF_49	OEST3	natural_reef	2021	spring	7	July	daytime	103	299	0	0	0	0	0	0	9	3	0	1	135	5	0	0	0	1	0	0	0	3	0	0
SF_50	OEST4	natural_reef	2021	spring	7	July	daytime	932	281	0	0	0	0	1	0	93	1	0	0	14	0	0	0	1	2	0	0	0	0	0	0
SF_51	OEST4	natural_reef	2021	spring	7	July	overnight	7895	534	0	5	0	0	7755	0	15	0	0	0	39	0	0	0	0	19	0	0	0	0	0	0
SF_52	EG-Block8	artificial_reef	2021	autumn	8	August	overnight	141	85	0	0	0	0	6	0	7	0	0	0	0	0	0	0	0	0	0	0	0	0	1	0
SF_53	EG-Block8	artificial_reef	2021	autumn	8	August	daytime	38	120	0	0	0	0	0	0	4	0	0	0	0	0	0	0	0	4	0	0	0	0	0	0
SF_54	EG-Block2	artificial_reef	2021	autumn	8	August	overnight	101	383	0	0	0	0	0	1	24	2	0	0	6	0	0	0	0	2	0	0	0	1	0	0
SF_55	EG-Block2	artificial_reef	2021	autumn	8	August	daytime	51	291	0	0	0	0	0	0	12	0	0	0	10	0	0	0	1	0	0	0	0	0	0	0
SF_56	EG-Block1	artificial_reef	2021	autumn	8	August	overnight	200	91	0	0	0	0	1	1	7	0	0	0	1	0	0	0	0	0	0	1	0	1	0	0
SF_57	EG-Block1	artificial_reef	2021	autumn	8	August	daytime	12	165	0	0	0	0	47	0	7	0	1	0	1	0	0	0	6	1	0	5	0	0	0	0
SF_58	EG-Block4	artificial_reef	2021	autumn	8	August	overnight	1370	206	0	0	0	0	7	0	127.5	0	1	0	7	0	0	0	0	0	0	0	0	1	0	0
SF_59	EG-Block4	artificial_reef	2021	autumn	8	August	daytime	37	144	0	1	0	0	0	3	15	0	0	0	0	0	0	0	1	0	0	0	0	0	0	0
SF_60	OEST1	natural_reef	2021	autumn	8	August	daytime	2	234	0	6	0	0	0	0	0	0	0	0	1	0	0	0	0	0	0	0	0	0	0	0
SF_61	OEST1	natural_reef	2021	autumn	8	August	overnight	17	158	8	6	0	0	0	2	0	0	0	2	1	0	0	0	0	0	0	1	0	1	0	0
SF_62	EG-Block8	artificial_reef	2021	autumn	9	September	daytime	29	34	0	0	0	0	2	0	1	0	0	0	1	0	0	0	0	1	0	0	0	0	0	0
SF_63	EG-Block8	artificial_reef	2021	autumn	9	September	overnight	200	115	0	0	0	0	5	0	0	0	0	0	1	0	2	0	0	0	0	0	1	0	0	0
SF_64	EG-Block2	artificial_reef	2021	autumn	9	September	daytime	74	134	0	0	0	0	0	0	12	0	0	0	2	0	0	0	0	1	0	0	0	0	0	0
SF_65	EG-Block2	artificial_reef	2021	autumn	9	September	overnight	45	129	0	0	0	0	0	1	32	0	0	0	2	0	0	0	0	0	0	0	0	0	0	0
SF_66	EG-Block1	artificial_reef	2021	autumn	10	October	overnight	730	241	1	0	0	0	20	3	10	0	1	0	0	0	0	0	0	2	0	0	0	0	0	0
SF_67	EG-Block1	artificial_reef	2021	autumn	10	October	daytime	45	101	0	0	0	0	0	0	2	0	1	0	0	0	0	0	0	1	0	0	0	0	0	0
SF_68	EG-Block4	artificial_reef	2021	autumn	10	October	overnight	285	505	0	0	0	0	0	0	3	0	0	0	0	0	4	0	0	0	0	0	0	0	0	1
SF_69	EG-Block4	artificial_reef	2021	autumn	10	October	daytime	35	195	0	3	0	0	2	0	15	0	0	0	0	0	0	0	0	3	0	0	0	0	0	0
SF_70	OEST1	natural_reef	2021	autumn	10	October	overnight	63	268	16	3	0	0	36	7	16	0	2	0	0	0	5	1	0	0	0	13	0	1	0	0
SF_71	OEST1	natural_reef	2021	autumn	10	October	daytime	35	134	0	12	0	0	4	4	10	0	0	0	0	0	0	1	0	0	0	1	0	0	0	0
