# Supplementary material for: Introduced substrates trigger colonization by reef-associated fish in a degraded coastal system
Source: PLoS One. 2025 Jan 30;20(1):e0317431. doi: 10.1371/journal.pone.0317431 (PMC11781683; doi:10.1371/journal.pone.0317431)
Supplement: S4 File — (CSV) [file pone.0317431.s004.csv]

haul_rank	set_ID	haul_ID	treatment_type	reef_type	prawn	sum_fish	crabs	day_night	SST_set	site	month	year	cod	herring	sculpin	blenny	goby_spp	eelpout	bass	eel	flatfish_spp	smelt	five-bearded rockling	greater_pipefish	gunnel	horse_mackerel	lesser_pipefish	sand_smelt	sandeel	snailfish	sole	stickleback	whiting	whiting_pout	season	plot
1	KubSet_1	Reef_1	artificial reef	Pebble	2	2	7	overnight	18.5	EG-Block3	9	2020	0.00	0.00	0.00	0.00	0.00	0.00	0.00	0.00	0.00	0.00	2.00	0.00	0.00	0.00	0.00	0.00	0.00	0.00	0.00	0.00	0.00	0.00	autumn	artificial reef / autumn
2	KubSet_1	Reef_2	artificial reef	Reef	1	0	3	overnight	18.6	EG-Block3	9	2020	0.00	0.00	0.00	0.00	0.00	0.00	0.00	0.00	0.00	0.00	0.00	0.00	0.00	0.00	0.00	0.00	0.00	0.00	0.00	0.00	0.00	0.00	autumn	artificial reef / autumn
3	KubSet_1	Reef_3	artificial reef	BESE	1	0	4	overnight	18.5	EG-Block3	9	2020	0.00	0.00	0.00	0.00	0.00	0.00	0.00	0.00	0.00	0.00	0.00	0.00	0.00	0.00	0.00	0.00	0.00	0.00	0.00	0.00	0.00	0.00	autumn	artificial reef / autumn
4	KubSet_1	Reef_4	artificial reef	Wood	6	2	1	overnight	18.7	EG-Block3	9	2020	0.00	0.00	0.00	0.00	0.00	0.00	0.00	0.00	0.00	0.00	1.00	0.00	0.00	0.00	0.00	0.00	0.00	0.00	0.00	0.00	1.00	0.00	autumn	artificial reef / autumn
5	KubSet_1	Reef_5	artificial reef	Cobble	2	1	6	overnight	18.5	EG-Block3	9	2020	0.00	0.00	0.00	0.00	0.00	0.00	0.00	0.00	0.00	0.00	1.00	0.00	0.00	0.00	0.00	0.00	0.00	0.00	0.00	0.00	0.00	0.00	autumn	artificial reef / autumn
6	KubSet_1	Reef_6	artificial reef	Shell	0	0	2	overnight	18.5	EG-Block3	9	2020	0.00	0.00	0.00	0.00	0.00	0.00	0.00	0.00	0.00	0.00	0.00	0.00	0.00	0.00	0.00	0.00	0.00	0.00	0.00	0.00	0.00	0.00	autumn	artificial reef / autumn
7	KubSet_1	Reef_7	no reef control	No_reef	0	0	9	overnight	18.5	EG-Block3	9	2020	0.00	0.00	0.00	0.00	0.00	0.00	0.00	0.00	0.00	0.00	0.00	0.00	0.00	0.00	0.00	0.00	0.00	0.00	0.00	0.00	0.00	0.00	autumn	no reef control / autumn
8	KubSet_1	Reef_8	no reef control	No_reef	0	0	4	overnight	18.5	EG-Block3	9	2020	0.00	0.00	0.00	0.00	0.00	0.00	0.00	0.00	0.00	0.00	0.00	0.00	0.00	0.00	0.00	0.00	0.00	0.00	0.00	0.00	0.00	0.00	autumn	no reef control / autumn
9	KubSet_1	Reef_9	no reef control	No_reef	0	0	11	overnight	18.5	EG-Block3	9	2020	0.00	0.00	0.00	0.00	0.00	0.00	0.00	0.00	0.00	0.00	0.00	0.00	0.00	0.00	0.00	0.00	0.00	0.00	0.00	0.00	0.00	0.00	autumn	no reef control / autumn
10	KubSet_1	Reef_10	no reef control	No_reef	0	0	6	overnight	18.5	EG-Block3	9	2020	0.00	0.00	0.00	0.00	0.00	0.00	0.00	0.00	0.00	0.00	0.00	0.00	0.00	0.00	0.00	0.00	0.00	0.00	0.00	0.00	0.00	0.00	autumn	no reef control / autumn
11	KubSet_1	Reef_11	no reef control	No_reef	0	0	6	overnight	18.5	EG-Block3	9	2020	0.00	0.00	0.00	0.00	0.00	0.00	0.00	0.00	0.00	0.00	0.00	0.00	0.00	0.00	0.00	0.00	0.00	0.00	0.00	0.00	0.00	0.00	autumn	no reef control / autumn
12	KubSet_1	Reef_12	no reef control	No_reef	0	0	3	overnight	18.5	EG-Block3	9	2020	0.00	0.00	0.00	0.00	0.00	0.00	0.00	0.00	0.00	0.00	0.00	0.00	0.00	0.00	0.00	0.00	0.00	0.00	0.00	0.00	0.00	0.00	autumn	no reef control / autumn
13	KubSet_1	Reef_13	artificial reef	Pebble	0	1	5	daytime	16.4	EG-Block3	9	2020	0.00	0.00	0.00	1.00	0.00	0.00	0.00	0.00	0.00	0.00	0.00	0.00	0.00	0.00	0.00	0.00	0.00	0.00	0.00	0.00	0.00	0.00	autumn	artificial reef / autumn
14	KubSet_1	Reef_14	artificial reef	Reef	2	0	4	daytime	16.4	EG-Block3	9	2020	0.00	0.00	0.00	0.00	0.00	0.00	0.00	0.00	0.00	0.00	0.00	0.00	0.00	0.00	0.00	0.00	0.00	0.00	0.00	0.00	0.00	0.00	autumn	artificial reef / autumn
15	KubSet_1	Reef_15	artificial reef	BESE	2	0	8	daytime	16.4	EG-Block3	9	2020	0.00	0.00	0.00	0.00	0.00	0.00	0.00	0.00	0.00	0.00	0.00	0.00	0.00	0.00	0.00	0.00	0.00	0.00	0.00	0.00	0.00	0.00	autumn	artificial reef / autumn
16	KubSet_1	Reef_16	artificial reef	Wood	0	0	3	daytime	16.4	EG-Block3	9	2020	0.00	0.00	0.00	0.00	0.00	0.00	0.00	0.00	0.00	0.00	0.00	0.00	0.00	0.00	0.00	0.00	0.00	0.00	0.00	0.00	0.00	0.00	autumn	artificial reef / autumn
17	KubSet_1	Reef_17	artificial reef	Cobble	1	1	1	daytime	16.4	EG-Block3	9	2020	0.00	0.00	0.00	0.00	0.00	0.00	0.00	0.00	0.00	0.00	1.00	0.00	0.00	0.00	0.00	0.00	0.00	0.00	0.00	0.00	0.00	0.00	autumn	artificial reef / autumn
18	KubSet_1	Reef_18	artificial reef	Shell	0	0	0	daytime	16.4	EG-Block3	9	2020	0.00	0.00	0.00	0.00	0.00	0.00	0.00	0.00	0.00	0.00	0.00	0.00	0.00	0.00	0.00	0.00	0.00	0.00	0.00	0.00	0.00	0.00	autumn	artificial reef / autumn
19	KubSet_1	Reef_19	no reef control	No_reef	0	0	7	daytime	16.5	EG-Block3	9	2020	0.00	0.00	0.00	0.00	0.00	0.00	0.00	0.00	0.00	0.00	0.00	0.00	0.00	0.00	0.00	0.00	0.00	0.00	0.00	0.00	0.00	0.00	autumn	no reef control / autumn
20	KubSet_1	Reef_20	no reef control	No_reef	0	0	1	daytime	16.5	EG-Block3	9	2020	0.00	0.00	0.00	0.00	0.00	0.00	0.00	0.00	0.00	0.00	0.00	0.00	0.00	0.00	0.00	0.00	0.00	0.00	0.00	0.00	0.00	0.00	autumn	no reef control / autumn
21	KubSet_1	Reef_21	no reef control	No_reef	0	0	2	daytime	16.5	EG-Block3	9	2020	0.00	0.00	0.00	0.00	0.00	0.00	0.00	0.00	0.00	0.00	0.00	0.00	0.00	0.00	0.00	0.00	0.00	0.00	0.00	0.00	0.00	0.00	autumn	no reef control / autumn
22	KubSet_1	Reef_22	no reef control	No_reef	0	0	7	daytime	16.5	EG-Block3	9	2020	0.00	0.00	0.00	0.00	0.00	0.00	0.00	0.00	0.00	0.00	0.00	0.00	0.00	0.00	0.00	0.00	0.00	0.00	0.00	0.00	0.00	0.00	autumn	no reef control / autumn
23	KubSet_1	Reef_23	no reef control	No_reef	0	0	6	daytime	16.5	EG-Block3	9	2020	0.00	0.00	0.00	0.00	0.00	0.00	0.00	0.00	0.00	0.00	0.00	0.00	0.00	0.00	0.00	0.00	0.00	0.00	0.00	0.00	0.00	0.00	autumn	no reef control / autumn
24	KubSet_1	Reef_24	no reef control	No_reef	0	0	3	daytime	16.5	EG-Block3	9	2020	0.00	0.00	0.00	0.00	0.00	0.00	0.00	0.00	0.00	0.00	0.00	0.00	0.00	0.00	0.00	0.00	0.00	0.00	0.00	0.00	0.00	0.00	autumn	no reef control / autumn
25	KubSet_2	Reef_25	artificial reef	Pebble	21	0	5	overnight	NA	SC-Block5	9	2020	0.00	0.00	0.00	0.00	0.00	0.00	0.00	0.00	0.00	0.00	0.00	0.00	0.00	0.00	0.00	0.00	0.00	0.00	0.00	0.00	0.00	0.00	autumn	artificial reef / autumn
26	KubSet_2	Reef_26	artificial reef	Wood	3	0	1	overnight	NA	SC-Block5	9	2020	0.00	0.00	0.00	0.00	0.00	0.00	0.00	0.00	0.00	0.00	0.00	0.00	0.00	0.00	0.00	0.00	0.00	0.00	0.00	0.00	0.00	0.00	autumn	artificial reef / autumn
27	KubSet_2	Reef_27	artificial reef	Reef	3	0	1	overnight	NA	SC-Block5	9	2020	0.00	0.00	0.00	0.00	0.00	0.00	0.00	0.00	0.00	0.00	0.00	0.00	0.00	0.00	0.00	0.00	0.00	0.00	0.00	0.00	0.00	0.00	autumn	artificial reef / autumn
28	KubSet_2	Reef_28	artificial reef	Cobble	2	0	4	overnight	NA	SC-Block5	9	2020	0.00	0.00	0.00	0.00	0.00	0.00	0.00	0.00	0.00	0.00	0.00	0.00	0.00	0.00	0.00	0.00	0.00	0.00	0.00	0.00	0.00	0.00	autumn	artificial reef / autumn
29	KubSet_2	Reef_29	artificial reef	BESE	14	2	7	overnight	NA	SC-Block5	9	2020	0.00	0.00	0.00	0.00	0.00	0.00	0.00	0.00	0.00	0.00	2.00	0.00	0.00	0.00	0.00	0.00	0.00	0.00	0.00	0.00	0.00	0.00	autumn	artificial reef / autumn
30	KubSet_2	Reef_30	artificial reef	Shell	10	1	5	overnight	NA	SC-Block5	9	2020	0.00	0.00	0.00	0.00	1.00	0.00	0.00	0.00	0.00	0.00	0.00	0.00	0.00	0.00	0.00	0.00	0.00	0.00	0.00	0.00	0.00	0.00	autumn	artificial reef / autumn
31	KubSet_2	Reef_31	no reef control	No_reef	2	0	2	overnight	NA	SC-Block5	9	2020	0.00	0.00	0.00	0.00	0.00	0.00	0.00	0.00	0.00	0.00	0.00	0.00	0.00	0.00	0.00	0.00	0.00	0.00	0.00	0.00	0.00	0.00	autumn	no reef control / autumn
32	KubSet_2	Reef_32	no reef control	No_reef	0	0	4	overnight	NA	SC-Block5	9	2020	0.00	0.00	0.00	0.00	0.00	0.00	0.00	0.00	0.00	0.00	0.00	0.00	0.00	0.00	0.00	0.00	0.00	0.00	0.00	0.00	0.00	0.00	autumn	no reef control / autumn
33	KubSet_2	Reef_33	no reef control	No_reef	0	0	0	overnight	NA	SC-Block5	9	2020	0.00	0.00	0.00	0.00	0.00	0.00	0.00	0.00	0.00	0.00	0.00	0.00	0.00	0.00	0.00	0.00	0.00	0.00	0.00	0.00	0.00	0.00	autumn	no reef control / autumn
34	KubSet_2	Reef_34	no reef control	No_reef	2	0	5	overnight	NA	SC-Block5	9	2020	0.00	0.00	0.00	0.00	0.00	0.00	0.00	0.00	0.00	0.00	0.00	0.00	0.00	0.00	0.00	0.00	0.00	0.00	0.00	0.00	0.00	0.00	autumn	no reef control / autumn
35	KubSet_2	Reef_35	no reef control	No_reef	0	2	12	overnight	NA	SC-Block5	9	2020	0.00	0.00	0.00	0.00	0.00	0.00	0.00	0.00	0.00	0.00	2.00	0.00	0.00	0.00	0.00	0.00	0.00	0.00	0.00	0.00	0.00	0.00	autumn	no reef control / autumn
36	KubSet_2	Reef_36	no reef control	No_reef	0	0	7	overnight	NA	SC-Block5	9	2020	0.00	0.00	0.00	0.00	0.00	0.00	0.00	0.00	0.00	0.00	0.00	0.00	0.00	0.00	0.00	0.00	0.00	0.00	0.00	0.00	0.00	0.00	autumn	no reef control / autumn
37	KubSet_2	Reef_37	artificial reef	Pebble	9	0	5	daytime	NA	SC-Block5	9	2020	0.00	0.00	0.00	0.00	0.00	0.00	0.00	0.00	0.00	0.00	0.00	0.00	0.00	0.00	0.00	0.00	0.00	0.00	0.00	0.00	0.00	0.00	autumn	artificial reef / autumn
38	KubSet_2	Reef_38	artificial reef	Wood	1	0	0	daytime	NA	SC-Block5	9	2020	0.00	0.00	0.00	0.00	0.00	0.00	0.00	0.00	0.00	0.00	0.00	0.00	0.00	0.00	0.00	0.00	0.00	0.00	0.00	0.00	0.00	0.00	autumn	artificial reef / autumn
39	KubSet_2	Reef_39	artificial reef	Reef	20	0	10	daytime	NA	SC-Block5	9	2020	0.00	0.00	0.00	0.00	0.00	0.00	0.00	0.00	0.00	0.00	0.00	0.00	0.00	0.00	0.00	0.00	0.00	0.00	0.00	0.00	0.00	0.00	autumn	artificial reef / autumn
40	KubSet_2	Reef_40	artificial reef	Cobble	13	4	0	daytime	NA	SC-Block5	9	2020	0.00	0.00	0.00	0.00	0.00	0.00	0.00	0.00	0.00	0.00	4.00	0.00	0.00	0.00	0.00	0.00	0.00	0.00	0.00	0.00	0.00	0.00	autumn	artificial reef / autumn
41	KubSet_2	Reef_41	artificial reef	BESE	0	0	3	daytime	NA	SC-Block5	9	2020	0.00	0.00	0.00	0.00	0.00	0.00	0.00	0.00	0.00	0.00	0.00	0.00	0.00	0.00	0.00	0.00	0.00	0.00	0.00	0.00	0.00	0.00	autumn	artificial reef / autumn
42	KubSet_2	Reef_42	artificial reef	Shell	5	0	4	daytime	NA	SC-Block5	9	2020	0.00	0.00	0.00	0.00	0.00	0.00	0.00	0.00	0.00	0.00	0.00	0.00	0.00	0.00	0.00	0.00	0.00	0.00	0.00	0.00	0.00	0.00	autumn	artificial reef / autumn
43	KubSet_2	Reef_43	no reef control	No_reef	0	0	3	daytime	NA	SC-Block5	9	2020	0.00	0.00	0.00	0.00	0.00	0.00	0.00	0.00	0.00	0.00	0.00	0.00	0.00	0.00	0.00	0.00	0.00	0.00	0.00	0.00	0.00	0.00	autumn	no reef control / autumn
44	KubSet_2	Reef_44	no reef control	No_reef	0	0	7	daytime	NA	SC-Block5	9	2020	0.00	0.00	0.00	0.00	0.00	0.00	0.00	0.00	0.00	0.00	0.00	0.00	0.00	0.00	0.00	0.00	0.00	0.00	0.00	0.00	0.00	0.00	autumn	no reef control / autumn
45	KubSet_2	Reef_45	no reef control	No_reef	0	0	1	daytime	NA	SC-Block5	9	2020	0.00	0.00	0.00	0.00	0.00	0.00	0.00	0.00	0.00	0.00	0.00	0.00	0.00	0.00	0.00	0.00	0.00	0.00	0.00	0.00	0.00	0.00	autumn	no reef control / autumn
46	KubSet_2	Reef_46	no reef control	No_reef	0	0	5	daytime	NA	SC-Block5	9	2020	0.00	0.00	0.00	0.00	0.00	0.00	0.00	0.00	0.00	0.00	0.00	0.00	0.00	0.00	0.00	0.00	0.00	0.00	0.00	0.00	0.00	0.00	autumn	no reef control / autumn
47	KubSet_2	Reef_47	no reef control	No_reef	0	0	3	daytime	NA	SC-Block5	9	2020	0.00	0.00	0.00	0.00	0.00	0.00	0.00	0.00	0.00	0.00	0.00	0.00	0.00	0.00	0.00	0.00	0.00	0.00	0.00	0.00	0.00	0.00	autumn	no reef control / autumn
48	KubSet_2	Reef_48	no reef control	No_reef	0	0	3	daytime	NA	SC-Block5	9	2020	0.00	0.00	0.00	0.00	0.00	0.00	0.00	0.00	0.00	0.00	0.00	0.00	0.00	0.00	0.00	0.00	0.00	0.00	0.00	0.00	0.00	0.00	autumn	no reef control / autumn
49	KubSet_3	Reef_49	artificial reef	Reef	8	1	4	overnight	NA	SC-Block6	10	2020	0.00	0.00	0.00	0.00	0.00	0.00	0.00	0.00	0.00	0.00	1.00	0.00	0.00	0.00	0.00	0.00	0.00	0.00	0.00	0.00	0.00	0.00	autumn	artificial reef / autumn
50	KubSet_3	Reef_50	artificial reef	BESE	0	1	6	overnight	NA	SC-Block6	10	2020	1.00	0.00	0.00	0.00	0.00	0.00	0.00	0.00	0.00	0.00	0.00	0.00	0.00	0.00	0.00	0.00	0.00	0.00	0.00	0.00	0.00	0.00	autumn	artificial reef / autumn
51	KubSet_3	Reef_51	artificial reef	Wood	2	1	4	overnight	NA	SC-Block6	10	2020	0.00	0.00	0.00	0.00	0.00	0.00	0.00	0.00	0.00	0.00	1.00	0.00	0.00	0.00	0.00	0.00	0.00	0.00	0.00	0.00	0.00	0.00	autumn	artificial reef / autumn
52	KubSet_3	Reef_52	artificial reef	Shell	9	3	9	overnight	NA	SC-Block6	10	2020	0.00	0.00	0.00	0.00	0.00	0.00	0.00	0.00	0.00	0.00	3.00	0.00	0.00	0.00	0.00	0.00	0.00	0.00	0.00	0.00	0.00	0.00	autumn	artificial reef / autumn
53	KubSet_3	Reef_53	artificial reef	Cobble	0	0	10	overnight	NA	SC-Block6	10	2020	0.00	0.00	0.00	0.00	0.00	0.00	0.00	0.00	0.00	0.00	0.00	0.00	0.00	0.00	0.00	0.00	0.00	0.00	0.00	0.00	0.00	0.00	autumn	artificial reef / autumn
	KubSet_3	Reef_54	artificial reef	Pebble	0	0	7	overnight	NA	SC-Block6	10	2020	0.00	0.00	0.00	0.00	0.00	0.00	0.00	0.00	0.00	0.00	0.00	0.00	0.00	0.00	0.00	0.00	0.00	0.00	0.00	0.00	0.00	0.00	autumn	artificial reef / autumn
55	KubSet_3	Reef_55	no reef control	No_reef	0	0	3	overnight	NA	SC-Block6	10	2020	0.00	0.00	0.00	0.00	0.00	0.00	0.00	0.00	0.00	0.00	0.00	0.00	0.00	0.00	0.00	0.00	0.00	0.00	0.00	0.00	0.00	0.00	autumn	no reef control / autumn
56	KubSet_3	Reef_56	no reef control	No_reef	2	0	6	overnight	NA	SC-Block6	10	2020	0.00	0.00	0.00	0.00	0.00	0.00	0.00	0.00	0.00	0.00	0.00	0.00	0.00	0.00	0.00	0.00	0.00	0.00	0.00	0.00	0.00	0.00	autumn	no reef control / autumn
57	KubSet_3	Reef_57	no reef control	No_reef	0	0	0	overnight	NA	SC-Block6	10	2020	0.00	0.00	0.00	0.00	0.00	0.00	0.00	0.00	0.00	0.00	0.00	0.00	0.00	0.00	0.00	0.00	0.00	0.00	0.00	0.00	0.00	0.00	autumn	no reef control / autumn
	KubSet_3	Reef_58	no reef control	No_reef	0	0	0	overnight	NA	SC-Block6	10	2020	0.00	0.00	0.00	0.00	0.00	0.00	0.00	0.00	0.00	0.00	0.00	0.00	0.00	0.00	0.00	0.00	0.00	0.00	0.00	0.00	0.00	0.00	autumn	no reef control / autumn
	KubSet_3	Reef_59	no reef control	No_reef	0	0	0	overnight	NA	SC-Block6	10	2020	0.00	0.00	0.00	0.00	0.00	0.00	0.00	0.00	0.00	0.00	0.00	0.00	0.00	0.00	0.00	0.00	0.00	0.00	0.00	0.00	0.00	0.00	autumn	no reef control / autumn
	KubSet_3	Reef_60	no reef control	No_reef	0	0	0	overnight	NA	SC-Block6	10	2020	0.00	0.00	0.00	0.00	0.00	0.00	0.00	0.00	0.00	0.00	0.00	0.00	0.00	0.00	0.00	0.00	0.00	0.00	0.00	0.00	0.00	0.00	autumn	no reef control / autumn
61	KubSet_3	Reef_61	artificial reef	Reef	0	0	6	daytime	NA	SC-Block6	10	2020	0.00	0.00	0.00	0.00	0.00	0.00	0.00	0.00	0.00	0.00	0.00	0.00	0.00	0.00	0.00	0.00	0.00	0.00	0.00	0.00	0.00	0.00	autumn	artificial reef / autumn
62	KubSet_3	Reef_62	artificial reef	BESE	0	0	5	daytime	NA	SC-Block6	10	2020	0.00	0.00	0.00	0.00	0.00	0.00	0.00	0.00	0.00	0.00	0.00	0.00	0.00	0.00	0.00	0.00	0.00	0.00	0.00	0.00	0.00	0.00	autumn	artificial reef / autumn
63	KubSet_3	Reef_63	artificial reef	Wood	3	0	1	daytime	NA	SC-Block6	10	2020	0.00	0.00	0.00	0.00	0.00	0.00	0.00	0.00	0.00	0.00	0.00	0.00	0.00	0.00	0.00	0.00	0.00	0.00	0.00	0.00	0.00	0.00	autumn	artificial reef / autumn
64	KubSet_3	Reef_64	artificial reef	Shell	5	0	5	daytime	NA	SC-Block6	10	2020	0.00	0.00	0.00	0.00	0.00	0.00	0.00	0.00	0.00	0.00	0.00	0.00	0.00	0.00	0.00	0.00	0.00	0.00	0.00	0.00	0.00	0.00	autumn	artificial reef / autumn
65	KubSet_3	Reef_65	artificial reef	Cobble	0	0	1	daytime	NA	SC-Block6	10	2020	0.00	0.00	0.00	0.00	0.00	0.00	0.00	0.00	0.00	0.00	0.00	0.00	0.00	0.00	0.00	0.00	0.00	0.00	0.00	0.00	0.00	0.00	autumn	artificial reef / autumn
66	KubSet_3	Reef_66	artificial reef	Pebble	3	0	0	daytime	NA	SC-Block6	10	2020	0.00	0.00	0.00	0.00	0.00	0.00	0.00	0.00	0.00	0.00	0.00	0.00	0.00	0.00	0.00	0.00	0.00	0.00	0.00	0.00	0.00	0.00	autumn	artificial reef / autumn
67	KubSet_3	Reef_67	no reef control	No_reef	0	0	1	daytime	NA	SC-Block6	10	2020	0.00	0.00	0.00	0.00	0.00	0.00	0.00	0.00	0.00	0.00	0.00	0.00	0.00	0.00	0.00	0.00	0.00	0.00	0.00	0.00	0.00	0.00	autumn	no reef control / autumn
68	KubSet_3	Reef_68	no reef control	No_reef	0	0	5	daytime	NA	SC-Block6	10	2020	0.00	0.00	0.00	0.00	0.00	0.00	0.00	0.00	0.00	0.00	0.00	0.00	0.00	0.00	0.00	0.00	0.00	0.00	0.00	0.00	0.00	0.00	autumn	no reef control / autumn
69	KubSet_3	Reef_69	no reef control	No_reef	0	0	5	daytime	NA	SC-Block6	10	2020	0.00	0.00	0.00	0.00	0.00	0.00	0.00	0.00	0.00	0.00	0.00	0.00	0.00	0.00	0.00	0.00	0.00	0.00	0.00	0.00	0.00	0.00	autumn	no reef control / autumn
70	KubSet_3	Reef_70	no reef control	No_reef	0	0	5	daytime	NA	SC-Block6	10	2020	0.00	0.00	0.00	0.00	0.00	0.00	0.00	0.00	0.00	0.00	0.00	0.00	0.00	0.00	0.00	0.00	0.00	0.00	0.00	0.00	0.00	0.00	autumn	no reef control / autumn
71	KubSet_3	Reef_71	no reef control	No_reef	1	0	5	daytime	NA	SC-Block6	10	2020	0.00	0.00	0.00	0.00	0.00	0.00	0.00	0.00	0.00	0.00	0.00	0.00	0.00	0.00	0.00	0.00	0.00	0.00	0.00	0.00	0.00	0.00	autumn	no reef control / autumn
72	KubSet_3	Reef_72	no reef control	No_reef	0	0	5	daytime	NA	SC-Block6	10	2020	0.00	0.00	0.00	0.00	0.00	0.00	0.00	0.00	0.00	0.00	0.00	0.00	0.00	0.00	0.00	0.00	0.00	0.00	0.00	0.00	0.00	0.00	autumn	no reef control / autumn
97	KubSet_4	Reef_97	artificial reef	Cobble	0	0	0	overnight	NA	EG-Block8	4	2021	0.00	0.00	0.00	0.00	0.00	0.00	0.00	0.00	0.00	0.00	0.00	0.00	0.00	0.00	0.00	0.00	0.00	0.00	0.00	0.00	0.00	0.00	spring	artificial reef / spring
98	KubSet_4	Reef_98	artificial reef	BESE	0	1	0	overnight	NA	EG-Block8	4	2021	0.00	0.00	0.00	0.00	0.00	1.00	0.00	0.00	0.00	0.00	0.00	0.00	0.00	0.00	0.00	0.00	0.00	0.00	0.00	0.00	0.00	0.00	spring	artificial reef / spring
99	KubSet_4	Reef_99	artificial reef	Wood	0	0	1	overnight	NA	EG-Block8	4	2021	0.00	0.00	0.00	0.00	0.00	0.00	0.00	0.00	0.00	0.00	0.00	0.00	0.00	0.00	0.00	0.00	0.00	0.00	0.00	0.00	0.00	0.00	spring	artificial reef / spring
100	KubSet_4	Reef_100	artificial reef	Reef	0	0	0	overnight	NA	EG-Block8	4	2021	0.00	0.00	0.00	0.00	0.00	0.00	0.00	0.00	0.00	0.00	0.00	0.00	0.00	0.00	0.00	0.00	0.00	0.00	0.00	0.00	0.00	0.00	spring	artificial reef / spring
101	KubSet_4	Reef_101	artificial reef	Pebble	0	0	1	overnight	NA	EG-Block8	4	2021	0.00	0.00	0.00	0.00	0.00	0.00	0.00	0.00	0.00	0.00	0.00	0.00	0.00	0.00	0.00	0.00	0.00	0.00	0.00	0.00	0.00	0.00	spring	artificial reef / spring
102	KubSet_4	Reef_102	no reef control	No_reef	0	0	0	overnight	NA	EG-Block8	4	2021	0.00	0.00	0.00	0.00	0.00	0.00	0.00	0.00	0.00	0.00	0.00	0.00	0.00	0.00	0.00	0.00	0.00	0.00	0.00	0.00	0.00	0.00	spring	no reef control / spring
103	KubSet_4	Reef_103	no reef control	No_reef	0	0	0	overnight	NA	EG-Block8	4	2021	0.00	0.00	0.00	0.00	0.00	0.00	0.00	0.00	0.00	0.00	0.00	0.00	0.00	0.00	0.00	0.00	0.00	0.00	0.00	0.00	0.00	0.00	spring	no reef control / spring
104	KubSet_4	Reef_104	no reef control	No_reef	0	0	1	overnight	NA	EG-Block8	4	2021	0.00	0.00	0.00	0.00	0.00	0.00	0.00	0.00	0.00	0.00	0.00	0.00	0.00	0.00	0.00	0.00	0.00	0.00	0.00	0.00	0.00	0.00	spring	no reef control / spring
105	KubSet_4	Reef_105	no reef control	No_reef	0	0	1	overnight	NA	EG-Block8	4	2021	0.00	0.00	0.00	0.00	0.00	0.00	0.00	0.00	0.00	0.00	0.00	0.00	0.00	0.00	0.00	0.00	0.00	0.00	0.00	0.00	0.00	0.00	spring	no reef control / spring
106	KubSet_4	Reef_106	no reef control	No_reef	0	0	0	overnight	NA	EG-Block8	4	2021	0.00	0.00	0.00	0.00	0.00	0.00	0.00	0.00	0.00	0.00	0.00	0.00	0.00	0.00	0.00	0.00	0.00	0.00	0.00	0.00	0.00	0.00	spring	no reef control / spring
107	KubSet_4	Reef_107	artificial reef	Cobble	0	0	0	daytime	NA	EG-Block8	4	2021	0.00	0.00	0.00	0.00	0.00	0.00	0.00	0.00	0.00	0.00	0.00	0.00	0.00	0.00	0.00	0.00	0.00	0.00	0.00	0.00	0.00	0.00	spring	artificial reef / spring
108	KubSet_4	Reef_108	artificial reef	BESE	0	0	0	daytime	NA	EG-Block8	4	2021	0.00	0.00	0.00	0.00	0.00	0.00	0.00	0.00	0.00	0.00	0.00	0.00	0.00	0.00	0.00	0.00	0.00	0.00	0.00	0.00	0.00	0.00	spring	artificial reef / spring
109	KubSet_4	Reef_109	artificial reef	Wood	0	0	0	daytime	NA	EG-Block8	4	2021	0.00	0.00	0.00	0.00	0.00	0.00	0.00	0.00	0.00	0.00	0.00	0.00	0.00	0.00	0.00	0.00	0.00	0.00	0.00	0.00	0.00	0.00	spring	artificial reef / spring
110	KubSet_4	Reef_110	artificial reef	Reef	1	0	0	daytime	NA	EG-Block8	4	2021	0.00	0.00	0.00	0.00	0.00	0.00	0.00	0.00	0.00	0.00	0.00	0.00	0.00	0.00	0.00	0.00	0.00	0.00	0.00	0.00	0.00	0.00	spring	artificial reef / spring
111	KubSet_4	Reef_111	artificial reef	Pebble	0	0	0	daytime	NA	EG-Block8	4	2021	0.00	0.00	0.00	0.00	0.00	0.00	0.00	0.00	0.00	0.00	0.00	0.00	0.00	0.00	0.00	0.00	0.00	0.00	0.00	0.00	0.00	0.00	spring	artificial reef / spring
112	KubSet_4	Reef_112	no reef control	No_reef	0	0	1	daytime	NA	EG-Block8	4	2021	0.00	0.00	0.00	0.00	0.00	0.00	0.00	0.00	0.00	0.00	0.00	0.00	0.00	0.00	0.00	0.00	0.00	0.00	0.00	0.00	0.00	0.00	spring	no reef control / spring
113	KubSet_4	Reef_113	no reef control	No_reef	0	0	0	daytime	NA	EG-Block8	4	2021	0.00	0.00	0.00	0.00	0.00	0.00	0.00	0.00	0.00	0.00	0.00	0.00	0.00	0.00	0.00	0.00	0.00	0.00	0.00	0.00	0.00	0.00	spring	no reef control / spring
114	KubSet_4	Reef_114	no reef control	No_reef	0	0	0	daytime	NA	EG-Block8	4	2021	0.00	0.00	0.00	0.00	0.00	0.00	0.00	0.00	0.00	0.00	0.00	0.00	0.00	0.00	0.00	0.00	0.00	0.00	0.00	0.00	0.00	0.00	spring	no reef control / spring
115	KubSet_4	Reef_115	no reef control	No_reef	0	0	0	daytime	NA	EG-Block8	4	2021	0.00	0.00	0.00	0.00	0.00	0.00	0.00	0.00	0.00	0.00	0.00	0.00	0.00	0.00	0.00	0.00	0.00	0.00	0.00	0.00	0.00	0.00	spring	no reef control / spring
116	KubSet_4	Reef_116	no reef control	No_reef	0	0	0	daytime	NA	EG-Block8	4	2021	0.00	0.00	0.00	0.00	0.00	0.00	0.00	0.00	0.00	0.00	0.00	0.00	0.00	0.00	0.00	0.00	0.00	0.00	0.00	0.00	0.00	0.00	spring	no reef control / spring
117	KubSet_5	Reef_117	artificial reef	Reef	1	1	1	overnight	NA	EG-Block4	4	2021	0.00	0.00	0.00	0.00	1.00	0.00	0.00	0.00	0.00	0.00	0.00	0.00	0.00	0.00	0.00	0.00	0.00	0.00	0.00	0.00	0.00	0.00	spring	artificial reef / spring
118	KubSet_5	Reef_118	artificial reef	Cobble	0	0	0	overnight	NA	EG-Block4	4	2021	0.00	0.00	0.00	0.00	0.00	0.00	0.00	0.00	0.00	0.00	0.00	0.00	0.00	0.00	0.00	0.00	0.00	0.00	0.00	0.00	0.00	0.00	spring	artificial reef / spring
119	KubSet_5	Reef_119	artificial reef	Wood	0	1	0	overnight	NA	EG-Block4	4	2021	0.00	0.00	0.00	0.00	1.00	0.00	0.00	0.00	0.00	0.00	0.00	0.00	0.00	0.00	0.00	0.00	0.00	0.00	0.00	0.00	0.00	0.00	spring	artificial reef / spring
120	KubSet_5	Reef_120	artificial reef	BESE	0	0	0	overnight	NA	EG-Block4	4	2021	0.00	0.00	0.00	0.00	0.00	0.00	0.00	0.00	0.00	0.00	0.00	0.00	0.00	0.00	0.00	0.00	0.00	0.00	0.00	0.00	0.00	0.00	spring	artificial reef / spring
121	KubSet_5	Reef_121	artificial reef	Pebble	0	0	0	overnight	NA	EG-Block4	4	2021	0.00	0.00	0.00	0.00	0.00	0.00	0.00	0.00	0.00	0.00	0.00	0.00	0.00	0.00	0.00	0.00	0.00	0.00	0.00	0.00	0.00	0.00	spring	artificial reef / spring
122	KubSet_5	Reef_122	no reef control	No_reef	0	0	0	overnight	NA	EG-Block4	4	2021	0.00	0.00	0.00	0.00	0.00	0.00	0.00	0.00	0.00	0.00	0.00	0.00	0.00	0.00	0.00	0.00	0.00	0.00	0.00	0.00	0.00	0.00	spring	no reef control / spring
123	KubSet_5	Reef_123	no reef control	No_reef	0	0	1	overnight	NA	EG-Block4	4	2021	0.00	0.00	0.00	0.00	0.00	0.00	0.00	0.00	0.00	0.00	0.00	0.00	0.00	0.00	0.00	0.00	0.00	0.00	0.00	0.00	0.00	0.00	spring	no reef control / spring
124	KubSet_5	Reef_124	no reef control	No_reef	0	0	1	overnight	NA	EG-Block4	4	2021	0.00	0.00	0.00	0.00	0.00	0.00	0.00	0.00	0.00	0.00	0.00	0.00	0.00	0.00	0.00	0.00	0.00	0.00	0.00	0.00	0.00	0.00	spring	no reef control / spring
125	KubSet_5	Reef_125	no reef control	No_reef	0	0	0	overnight	NA	EG-Block4	4	2021	0.00	0.00	0.00	0.00	0.00	0.00	0.00	0.00	0.00	0.00	0.00	0.00	0.00	0.00	0.00	0.00	0.00	0.00	0.00	0.00	0.00	0.00	spring	no reef control / spring
126	KubSet_5	Reef_126	no reef control	No_reef	0	0	0	overnight	NA	EG-Block4	4	2021	0.00	0.00	0.00	0.00	0.00	0.00	0.00	0.00	0.00	0.00	0.00	0.00	0.00	0.00	0.00	0.00	0.00	0.00	0.00	0.00	0.00	0.00	spring	no reef control / spring
127	KubSet_5	Reef_127	artificial reef	Reef	0	0	0	daytime	NA	EG-Block4	4	2021	0.00	0.00	0.00	0.00	0.00	0.00	0.00	0.00	0.00	0.00	0.00	0.00	0.00	0.00	0.00	0.00	0.00	0.00	0.00	0.00	0.00	0.00	spring	artificial reef / spring
128	KubSet_5	Reef_128	artificial reef	Cobble	0	1	1	daytime	NA	EG-Block4	4	2021	0.00	0.00	0.00	0.00	0.00	0.00	0.00	0.00	0.00	0.00	0.00	1.00	0.00	0.00	0.00	0.00	0.00	0.00	0.00	0.00	0.00	0.00	spring	artificial reef / spring
129	KubSet_5	Reef_129	artificial reef	Wood	0	0	0	daytime	NA	EG-Block4	4	2021	0.00	0.00	0.00	0.00	0.00	0.00	0.00	0.00	0.00	0.00	0.00	0.00	0.00	0.00	0.00	0.00	0.00	0.00	0.00	0.00	0.00	0.00	spring	artificial reef / spring
130	KubSet_5	Reef_130	artificial reef	BESE	0	0	0	daytime	NA	EG-Block4	4	2021	0.00	0.00	0.00	0.00	0.00	0.00	0.00	0.00	0.00	0.00	0.00	0.00	0.00	0.00	0.00	0.00	0.00	0.00	0.00	0.00	0.00	0.00	spring	artificial reef / spring
131	KubSet_5	Reef_131	artificial reef	Pebble	0	0	0	daytime	NA	EG-Block4	4	2021	0.00	0.00	0.00	0.00	0.00	0.00	0.00	0.00	0.00	0.00	0.00	0.00	0.00	0.00	0.00	0.00	0.00	0.00	0.00	0.00	0.00	0.00	spring	artificial reef / spring
132	KubSet_5	Reef_132	no reef control	No_reef	0	0	0	daytime	NA	EG-Block4	4	2021	0.00	0.00	0.00	0.00	0.00	0.00	0.00	0.00	0.00	0.00	0.00	0.00	0.00	0.00	0.00	0.00	0.00	0.00	0.00	0.00	0.00	0.00	spring	no reef control / spring
133	KubSet_5	Reef_133	no reef control	No_reef	0	0	0	daytime	NA	EG-Block4	4	2021	0.00	0.00	0.00	0.00	0.00	0.00	0.00	0.00	0.00	0.00	0.00	0.00	0.00	0.00	0.00	0.00	0.00	0.00	0.00	0.00	0.00	0.00	spring	no reef control / spring
134	KubSet_5	Reef_134	no reef control	No_reef	0	0	0	daytime	NA	EG-Block4	4	2021	0.00	0.00	0.00	0.00	0.00	0.00	0.00	0.00	0.00	0.00	0.00	0.00	0.00	0.00	0.00	0.00	0.00	0.00	0.00	0.00	0.00	0.00	spring	no reef control / spring
135	KubSet_5	Reef_135	no reef control	No_reef	0	0	0	daytime	NA	EG-Block4	4	2021	0.00	0.00	0.00	0.00	0.00	0.00	0.00	0.00	0.00	0.00	0.00	0.00	0.00	0.00	0.00	0.00	0.00	0.00	0.00	0.00	0.00	0.00	spring	no reef control / spring
136	KubSet_5	Reef_136	no reef control	No_reef	0	0	0	daytime	NA	EG-Block4	4	2021	0.00	0.00	0.00	0.00	0.00	0.00	0.00	0.00	0.00	0.00	0.00	0.00	0.00	0.00	0.00	0.00	0.00	0.00	0.00	0.00	0.00	0.00	spring	no reef control / spring
137	KubSet_6	Reef_137	artificial reef	BESE	0	0	1	overnight	NA	EG-Block9	4	2021	0.00	0.00	0.00	0.00	0.00	0.00	0.00	0.00	0.00	0.00	0.00	0.00	0.00	0.00	0.00	0.00	0.00	0.00	0.00	0.00	0.00	0.00	spring	artificial reef / spring
138	KubSet_6	Reef_138	artificial reef	Reef	0	0	0	overnight	NA	EG-Block9	4	2021	0.00	0.00	0.00	0.00	0.00	0.00	0.00	0.00	0.00	0.00	0.00	0.00	0.00	0.00	0.00	0.00	0.00	0.00	0.00	0.00	0.00	0.00	spring	artificial reef / spring
139	KubSet_6	Reef_139	artificial reef	Shell	0	0	0	overnight	NA	EG-Block9	4	2021	0.00	0.00	0.00	0.00	0.00	0.00	0.00	0.00	0.00	0.00	0.00	0.00	0.00	0.00	0.00	0.00	0.00	0.00	0.00	0.00	0.00	0.00	spring	artificial reef / spring
140	KubSet_6	Reef_140	artificial reef	Cobble	0	0	1	overnight	NA	EG-Block9	4	2021	0.00	0.00	0.00	0.00	0.00	0.00	0.00	0.00	0.00	0.00	0.00	0.00	0.00	0.00	0.00	0.00	0.00	0.00	0.00	0.00	0.00	0.00	spring	artificial reef / spring
141	KubSet_6	Reef_141	artificial reef	Wood	0	0	1	overnight	NA	EG-Block9	4	2021	0.00	0.00	0.00	0.00	0.00	0.00	0.00	0.00	0.00	0.00	0.00	0.00	0.00	0.00	0.00	0.00	0.00	0.00	0.00	0.00	0.00	0.00	spring	artificial reef / spring
142	KubSet_6	Reef_142	no reef control	No_reef	0	0	5	overnight	NA	EG-Block9	4	2021	0.00	0.00	0.00	0.00	0.00	0.00	0.00	0.00	0.00	0.00	0.00	0.00	0.00	0.00	0.00	0.00	0.00	0.00	0.00	0.00	0.00	0.00	spring	no reef control / spring
143	KubSet_6	Reef_143	no reef control	No_reef	0	0	1	overnight	NA	EG-Block9	4	2021	0.00	0.00	0.00	0.00	0.00	0.00	0.00	0.00	0.00	0.00	0.00	0.00	0.00	0.00	0.00	0.00	0.00	0.00	0.00	0.00	0.00	0.00	spring	no reef control / spring
144	KubSet_6	Reef_144	no reef control	No_reef	0	0	4	overnight	NA	EG-Block9	4	2021	0.00	0.00	0.00	0.00	0.00	0.00	0.00	0.00	0.00	0.00	0.00	0.00	0.00	0.00	0.00	0.00	0.00	0.00	0.00	0.00	0.00	0.00	spring	no reef control / spring
145	KubSet_6	Reef_145	no reef control	No_reef	0	0	0	overnight	NA	EG-Block9	4	2021	0.00	0.00	0.00	0.00	0.00	0.00	0.00	0.00	0.00	0.00	0.00	0.00	0.00	0.00	0.00	0.00	0.00	0.00	0.00	0.00	0.00	0.00	spring	no reef control / spring
146	KubSet_6	Reef_146	no reef control	No_reef	0	0	0	daytime	NA	EG-Block9	4	2021	0.00	0.00	0.00	0.00	0.00	0.00	0.00	0.00	0.00	0.00	0.00	0.00	0.00	0.00	0.00	0.00	0.00	0.00	0.00	0.00	0.00	0.00	spring	no reef control / spring
147	KubSet_6	Reef_147	no reef control	No_reef	0	0	0	daytime	NA	EG-Block9	4	2021	0.00	0.00	0.00	0.00	0.00	0.00	0.00	0.00	0.00	0.00	0.00	0.00	0.00	0.00	0.00	0.00	0.00	0.00	0.00	0.00	0.00	0.00	spring	no reef control / spring
148	KubSet_6	Reef_148	no reef control	No_reef	0	0	0	daytime	NA	EG-Block9	4	2021	0.00	0.00	0.00	0.00	0.00	0.00	0.00	0.00	0.00	0.00	0.00	0.00	0.00	0.00	0.00	0.00	0.00	0.00	0.00	0.00	0.00	0.00	spring	no reef control / spring
149	KubSet_6	Reef_149	no reef control	No_reef	0	0	0	daytime	NA	EG-Block9	4	2021	0.00	0.00	0.00	0.00	0.00	0.00	0.00	0.00	0.00	0.00	0.00	0.00	0.00	0.00	0.00	0.00	0.00	0.00	0.00	0.00	0.00	0.00	spring	no reef control / spring
150	KubSet_6	Reef_150	no reef control	No_reef	0	0	0	daytime	NA	EG-Block9	4	2021	0.00	0.00	0.00	0.00	0.00	0.00	0.00	0.00	0.00	0.00	0.00	0.00	0.00	0.00	0.00	0.00	0.00	0.00	0.00	0.00	0.00	0.00	spring	no reef control / spring
151	KubSet_6	Reef_151	artificial reef	BESE	0	0	0	daytime	NA	EG-Block9	4	2021	0.00	0.00	0.00	0.00	0.00	0.00	0.00	0.00	0.00	0.00	0.00	0.00	0.00	0.00	0.00	0.00	0.00	0.00	0.00	0.00	0.00	0.00	spring	artificial reef / spring
152	KubSet_6	Reef_152	artificial reef	Reef	0	0	0	daytime	NA	EG-Block9	4	2021	0.00	0.00	0.00	0.00	0.00	0.00	0.00	0.00	0.00	0.00	0.00	0.00	0.00	0.00	0.00	0.00	0.00	0.00	0.00	0.00	0.00	0.00	spring	artificial reef / spring
153	KubSet_6	Reef_153	artificial reef	Shell	0	0	0	daytime	NA	EG-Block9	4	2021	0.00	0.00	0.00	0.00	0.00	0.00	0.00	0.00	0.00	0.00	0.00	0.00	0.00	0.00	0.00	0.00	0.00	0.00	0.00	0.00	0.00	0.00	spring	artificial reef / spring
154	KubSet_6	Reef_154	artificial reef	Cobble	0	0	0	daytime	NA	EG-Block9	4	2021	0.00	0.00	0.00	0.00	0.00	0.00	0.00	0.00	0.00	0.00	0.00	0.00	0.00	0.00	0.00	0.00	0.00	0.00	0.00	0.00	0.00	0.00	spring	artificial reef / spring
155	KubSet_6	Reef_155	artificial reef	Wood	0	0	0	daytime	NA	EG-Block9	4	2021	0.00	0.00	0.00	0.00	0.00	0.00	0.00	0.00	0.00	0.00	0.00	0.00	0.00	0.00	0.00	0.00	0.00	0.00	0.00	0.00	0.00	0.00	spring	artificial reef / spring
156	KubSet_7	Reef_156	artificial reef	Reef	0	0	1	overnight	NA	EG-Block1	4	2021	0.00	0.00	0.00	0.00	0.00	0.00	0.00	0.00	0.00	0.00	0.00	0.00	0.00	0.00	0.00	0.00	0.00	0.00	0.00	0.00	0.00	0.00	spring	artificial reef / spring
157	KubSet_7	Reef_157	artificial reef	Cobble	0	0	1	overnight	NA	EG-Block1	4	2021	0.00	0.00	0.00	0.00	0.00	0.00	0.00	0.00	0.00	0.00	0.00	0.00	0.00	0.00	0.00	0.00	0.00	0.00	0.00	0.00	0.00	0.00	spring	artificial reef / spring
158	KubSet_7	Reef_158	artificial reef	Wood	0	0	2	overnight	NA	EG-Block1	4	2021	0.00	0.00	0.00	0.00	0.00	0.00	0.00	0.00	0.00	0.00	0.00	0.00	0.00	0.00	0.00	0.00	0.00	0.00	0.00	0.00	0.00	0.00	spring	artificial reef / spring
159	KubSet_7	Reef_159	artificial reef	Pebble	2	0	0	overnight	NA	EG-Block1	4	2021	0.00	0.00	0.00	0.00	0.00	0.00	0.00	0.00	0.00	0.00	0.00	0.00	0.00	0.00	0.00	0.00	0.00	0.00	0.00	0.00	0.00	0.00	spring	artificial reef / spring
160	KubSet_7	Reef_160	artificial reef	Shell	0	0	0	overnight	NA	EG-Block1	4	2021	0.00	0.00	0.00	0.00	0.00	0.00	0.00	0.00	0.00	0.00	0.00	0.00	0.00	0.00	0.00	0.00	0.00	0.00	0.00	0.00	0.00	0.00	spring	artificial reef / spring
161	KubSet_7	Reef_161	no reef control	No_reef	0	0	3	overnight	NA	EG-Block1	4	2021	0.00	0.00	0.00	0.00	0.00	0.00	0.00	0.00	0.00	0.00	0.00	0.00	0.00	0.00	0.00	0.00	0.00	0.00	0.00	0.00	0.00	0.00	spring	no reef control / spring
162	KubSet_7	Reef_162	no reef control	No_reef	0	0	3	overnight	NA	EG-Block1	4	2021	0.00	0.00	0.00	0.00	0.00	0.00	0.00	0.00	0.00	0.00	0.00	0.00	0.00	0.00	0.00	0.00	0.00	0.00	0.00	0.00	0.00	0.00	spring	no reef control / spring
163	KubSet_7	Reef_163	no reef control	No_reef	0	0	5	overnight	NA	EG-Block1	4	2021	0.00	0.00	0.00	0.00	0.00	0.00	0.00	0.00	0.00	0.00	0.00	0.00	0.00	0.00	0.00	0.00	0.00	0.00	0.00	0.00	0.00	0.00	spring	no reef control / spring
164	KubSet_7	Reef_164	no reef control	No_reef	0	0	9	overnight	NA	EG-Block1	4	2021	0.00	0.00	0.00	0.00	0.00	0.00	0.00	0.00	0.00	0.00	0.00	0.00	0.00	0.00	0.00	0.00	0.00	0.00	0.00	0.00	0.00	0.00	spring	no reef control / spring
165	KubSet_7	Reef_165	no reef control	No_reef	0	0	1	overnight	NA	EG-Block1	4	2021	0.00	0.00	0.00	0.00	0.00	0.00	0.00	0.00	0.00	0.00	0.00	0.00	0.00	0.00	0.00	0.00	0.00	0.00	0.00	0.00	0.00	0.00	spring	no reef control / spring
166	KubSet_7	Reef_166	artificial reef	Reef	0	0	0	daytime	NA	EG-Block1	4	2021	0.00	0.00	0.00	0.00	0.00	0.00	0.00	0.00	0.00	0.00	0.00	0.00	0.00	0.00	0.00	0.00	0.00	0.00	0.00	0.00	0.00	0.00	spring	artificial reef / spring
167	KubSet_7	Reef_167	artificial reef	Cobble	0	0	0	daytime	NA	EG-Block1	4	2021	0.00	0.00	0.00	0.00	0.00	0.00	0.00	0.00	0.00	0.00	0.00	0.00	0.00	0.00	0.00	0.00	0.00	0.00	0.00	0.00	0.00	0.00	spring	artificial reef / spring
168	KubSet_7	Reef_168	artificial reef	Wood	0	0	0	daytime	NA	EG-Block1	4	2021	0.00	0.00	0.00	0.00	0.00	0.00	0.00	0.00	0.00	0.00	0.00	0.00	0.00	0.00	0.00	0.00	0.00	0.00	0.00	0.00	0.00	0.00	spring	artificial reef / spring
169	KubSet_7	Reef_169	artificial reef	Pebble	0	0	1	daytime	NA	EG-Block1	4	2021	0.00	0.00	0.00	0.00	0.00	0.00	0.00	0.00	0.00	0.00	0.00	0.00	0.00	0.00	0.00	0.00	0.00	0.00	0.00	0.00	0.00	0.00	spring	artificial reef / spring
170	KubSet_7	Reef_170	artificial reef	Shell	0	0	0	daytime	NA	EG-Block1	4	2021	0.00	0.00	0.00	0.00	0.00	0.00	0.00	0.00	0.00	0.00	0.00	0.00	0.00	0.00	0.00	0.00	0.00	0.00	0.00	0.00	0.00	0.00	spring	artificial reef / spring
171	KubSet_7	Reef_171	no reef control	No_reef	0	0	0	daytime	NA	EG-Block1	4	2021	0.00	0.00	0.00	0.00	0.00	0.00	0.00	0.00	0.00	0.00	0.00	0.00	0.00	0.00	0.00	0.00	0.00	0.00	0.00	0.00	0.00	0.00	spring	no reef control / spring
172	KubSet_7	Reef_172	no reef control	No_reef	0	0	0	daytime	NA	EG-Block1	4	2021	0.00	0.00	0.00	0.00	0.00	0.00	0.00	0.00	0.00	0.00	0.00	0.00	0.00	0.00	0.00	0.00	0.00	0.00	0.00	0.00	0.00	0.00	spring	no reef control / spring
173	KubSet_7	Reef_173	no reef control	No_reef	0	0	1	daytime	NA	EG-Block1	4	2021	0.00	0.00	0.00	0.00	0.00	0.00	0.00	0.00	0.00	0.00	0.00	0.00	0.00	0.00	0.00	0.00	0.00	0.00	0.00	0.00	0.00	0.00	spring	no reef control / spring
174	KubSet_7	Reef_174	no reef control	No_reef	0	0	0	daytime	NA	EG-Block1	4	2021	0.00	0.00	0.00	0.00	0.00	0.00	0.00	0.00	0.00	0.00	0.00	0.00	0.00	0.00	0.00	0.00	0.00	0.00	0.00	0.00	0.00	0.00	spring	no reef control / spring
175	KubSet_7	Reef_175	no reef control	No_reef	0	0	0	daytime	NA	EG-Block1	4	2021	0.00	0.00	0.00	0.00	0.00	0.00	0.00	0.00	0.00	0.00	0.00	0.00	0.00	0.00	0.00	0.00	0.00	0.00	0.00	0.00	0.00	0.00	spring	no reef control / spring
176	KubSet_8	Reef_176	artificial reef	BESE	0	0	0	overnight	NA	EG-Block2	4	2021	0.00	0.00	0.00	0.00	0.00	0.00	0.00	0.00	0.00	0.00	0.00	0.00	0.00	0.00	0.00	0.00	0.00	0.00	0.00	0.00	0.00	0.00	spring	artificial reef / spring
177	KubSet_8	Reef_177	artificial reef	Reef	0	0	0	overnight	NA	EG-Block2	4	2021	0.00	0.00	0.00	0.00	0.00	0.00	0.00	0.00	0.00	0.00	0.00	0.00	0.00	0.00	0.00	0.00	0.00	0.00	0.00	0.00	0.00	0.00	spring	artificial reef / spring
178	KubSet_8	Reef_178	artificial reef	Cobble	0	0	0	overnight	NA	EG-Block2	4	2021	0.00	0.00	0.00	0.00	0.00	0.00	0.00	0.00	0.00	0.00	0.00	0.00	0.00	0.00	0.00	0.00	0.00	0.00	0.00	0.00	0.00	0.00	spring	artificial reef / spring
179	KubSet_8	Reef_179	artificial reef	Pebble	0	0	2	overnight	NA	EG-Block2	4	2021	0.00	0.00	0.00	0.00	0.00	0.00	0.00	0.00	0.00	0.00	0.00	0.00	0.00	0.00	0.00	0.00	0.00	0.00	0.00	0.00	0.00	0.00	spring	artificial reef / spring
180	KubSet_8	Reef_180	artificial reef	Wood	6	0	0	overnight	NA	EG-Block2	4	2021	0.00	0.00	0.00	0.00	0.00	0.00	0.00	0.00	0.00	0.00	0.00	0.00	0.00	0.00	0.00	0.00	0.00	0.00	0.00	0.00	0.00	0.00	spring	artificial reef / spring
181	KubSet_8	Reef_181	no reef control	No_reef	0	0	0	overnight	NA	EG-Block2	4	2021	0.00	0.00	0.00	0.00	0.00	0.00	0.00	0.00	0.00	0.00	0.00	0.00	0.00	0.00	0.00	0.00	0.00	0.00	0.00	0.00	0.00	0.00	spring	no reef control / spring
182	KubSet_8	Reef_182	no reef control	No_reef	0	0	1	overnight	NA	EG-Block2	4	2021	0.00	0.00	0.00	0.00	0.00	0.00	0.00	0.00	0.00	0.00	0.00	0.00	0.00	0.00	0.00	0.00	0.00	0.00	0.00	0.00	0.00	0.00	spring	no reef control / spring
183	KubSet_8	Reef_183	no reef control	No_reef	0	0	3	overnight	NA	EG-Block2	4	2021	0.00	0.00	0.00	0.00	0.00	0.00	0.00	0.00	0.00	0.00	0.00	0.00	0.00	0.00	0.00	0.00	0.00	0.00	0.00	0.00	0.00	0.00	spring	no reef control / spring
184	KubSet_8	Reef_184	no reef control	No_reef	0	0	1	overnight	NA	EG-Block2	4	2021	0.00	0.00	0.00	0.00	0.00	0.00	0.00	0.00	0.00	0.00	0.00	0.00	0.00	0.00	0.00	0.00	0.00	0.00	0.00	0.00	0.00	0.00	spring	no reef control / spring
185	KubSet_8	Reef_185	no reef control	No_reef	0	1	0	overnight	NA	EG-Block2	4	2021	0.00	0.00	0.00	0.00	0.00	0.00	0.00	0.00	0.00	0.00	0.00	0.00	1.00	0.00	0.00	0.00	0.00	0.00	0.00	0.00	0.00	0.00	spring	no reef control / spring
186	KubSet_8	Reef_186	artificial reef	BESE	0	0	0	daytime	NA	EG-Block2	4	2021	0.00	0.00	0.00	0.00	0.00	0.00	0.00	0.00	0.00	0.00	0.00	0.00	0.00	0.00	0.00	0.00	0.00	0.00	0.00	0.00	0.00	0.00	spring	artificial reef / spring
187	KubSet_8	Reef_187	artificial reef	Reef	0	0	0	daytime	NA	EG-Block2	4	2021	0.00	0.00	0.00	0.00	0.00	0.00	0.00	0.00	0.00	0.00	0.00	0.00	0.00	0.00	0.00	0.00	0.00	0.00	0.00	0.00	0.00	0.00	spring	artificial reef / spring
188	KubSet_8	Reef_188	artificial reef	Cobble	2	0	0	daytime	NA	EG-Block2	4	2021	0.00	0.00	0.00	0.00	0.00	0.00	0.00	0.00	0.00	0.00	0.00	0.00	0.00	0.00	0.00	0.00	0.00	0.00	0.00	0.00	0.00	0.00	spring	artificial reef / spring
189	KubSet_8	Reef_189	artificial reef	Pebble	0	0	0	daytime	NA	EG-Block2	4	2021	0.00	0.00	0.00	0.00	0.00	0.00	0.00	0.00	0.00	0.00	0.00	0.00	0.00	0.00	0.00	0.00	0.00	0.00	0.00	0.00	0.00	0.00	spring	artificial reef / spring
190	KubSet_8	Reef_190	artificial reef	Wood	0	0	0	daytime	NA	EG-Block2	4	2021	0.00	0.00	0.00	0.00	0.00	0.00	0.00	0.00	0.00	0.00	0.00	0.00	0.00	0.00	0.00	0.00	0.00	0.00	0.00	0.00	0.00	0.00	spring	artificial reef / spring
191	KubSet_8	Reef_191	no reef control	No_reef	0	0	0	daytime	NA	EG-Block2	4	2021	0.00	0.00	0.00	0.00	0.00	0.00	0.00	0.00	0.00	0.00	0.00	0.00	0.00	0.00	0.00	0.00	0.00	0.00	0.00	0.00	0.00	0.00	spring	no reef control / spring
192	KubSet_8	Reef_192	no reef control	No_reef	0	0	0	daytime	NA	EG-Block2	4	2021	0.00	0.00	0.00	0.00	0.00	0.00	0.00	0.00	0.00	0.00	0.00	0.00	0.00	0.00	0.00	0.00	0.00	0.00	0.00	0.00	0.00	0.00	spring	no reef control / spring
193	KubSet_8	Reef_193	no reef control	No_reef	0	0	1	daytime	NA	EG-Block2	4	2021	0.00	0.00	0.00	0.00	0.00	0.00	0.00	0.00	0.00	0.00	0.00	0.00	0.00	0.00	0.00	0.00	0.00	0.00	0.00	0.00	0.00	0.00	spring	no reef control / spring
194	KubSet_8	Reef_194	no reef control	No_reef	0	0	0	daytime	NA	EG-Block2	4	2021	0.00	0.00	0.00	0.00	0.00	0.00	0.00	0.00	0.00	0.00	0.00	0.00	0.00	0.00	0.00	0.00	0.00	0.00	0.00	0.00	0.00	0.00	spring	no reef control / spring
195	KubSet_8	Reef_195	no reef control	No_reef	0	0	1	daytime	NA	EG-Block2	4	2021	0.00	0.00	0.00	0.00	0.00	0.00	0.00	0.00	0.00	0.00	0.00	0.00	0.00	0.00	0.00	0.00	0.00	0.00	0.00	0.00	0.00	0.00	spring	no reef control / spring
196	KubSet_9	Reef_196	artificial reef	Pebble	2	0	0	overnight	NA	EG-Block3	4	2021	0.00	0.00	0.00	0.00	0.00	0.00	0.00	0.00	0.00	0.00	0.00	0.00	0.00	0.00	0.00	0.00	0.00	0.00	0.00	0.00	0.00	0.00	spring	artificial reef / spring
197	KubSet_9	Reef_197	artificial reef	Reef	9	0	1	overnight	NA	EG-Block3	4	2021	0.00	0.00	0.00	0.00	0.00	0.00	0.00	0.00	0.00	0.00	0.00	0.00	0.00	0.00	0.00	0.00	0.00	0.00	0.00	0.00	0.00	0.00	spring	artificial reef / spring
198	KubSet_9	Reef_198	artificial reef	BESE	6	0	1	overnight	NA	EG-Block3	4	2021	0.00	0.00	0.00	0.00	0.00	0.00	0.00	0.00	0.00	0.00	0.00	0.00	0.00	0.00	0.00	0.00	0.00	0.00	0.00	0.00	0.00	0.00	spring	artificial reef / spring
199	KubSet_9	Reef_199	artificial reef	Wood	1	0	1	overnight	NA	EG-Block3	4	2021	0.00	0.00	0.00	0.00	0.00	0.00	0.00	0.00	0.00	0.00	0.00	0.00	0.00	0.00	0.00	0.00	0.00	0.00	0.00	0.00	0.00	0.00	spring	artificial reef / spring
200	KubSet_9	Reef_200	artificial reef	Cobble	7	0	1	overnight	NA	EG-Block3	4	2021	0.00	0.00	0.00	0.00	0.00	0.00	0.00	0.00	0.00	0.00	0.00	0.00	0.00	0.00	0.00	0.00	0.00	0.00	0.00	0.00	0.00	0.00	spring	artificial reef / spring
201	KubSet_9	Reef_201	artificial reef	Shell	2	0	0	overnight	NA	EG-Block3	4	2021	0.00	0.00	0.00	0.00	0.00	0.00	0.00	0.00	0.00	0.00	0.00	0.00	0.00	0.00	0.00	0.00	0.00	0.00	0.00	0.00	0.00	0.00	spring	artificial reef / spring
202	KubSet_9	Reef_202	no reef control	No_reef	0	0	2	overnight	NA	EG-Block3	4	2021	0.00	0.00	0.00	0.00	0.00	0.00	0.00	0.00	0.00	0.00	0.00	0.00	0.00	0.00	0.00	0.00	0.00	0.00	0.00	0.00	0.00	0.00	spring	no reef control / spring
203	KubSet_9	Reef_203	no reef control	No_reef	0	0	2	overnight	NA	EG-Block3	4	2021	0.00	0.00	0.00	0.00	0.00	0.00	0.00	0.00	0.00	0.00	0.00	0.00	0.00	0.00	0.00	0.00	0.00	0.00	0.00	0.00	0.00	0.00	spring	no reef control / spring
204	KubSet_9	Reef_204	no reef control	No_reef	1	0	3	overnight	NA	EG-Block3	4	2021	0.00	0.00	0.00	0.00	0.00	0.00	0.00	0.00	0.00	0.00	0.00	0.00	0.00	0.00	0.00	0.00	0.00	0.00	0.00	0.00	0.00	0.00	spring	no reef control / spring
205	KubSet_9	Reef_205	no reef control	No_reef	0	0	1	overnight	NA	EG-Block3	4	2021	0.00	0.00	0.00	0.00	0.00	0.00	0.00	0.00	0.00	0.00	0.00	0.00	0.00	0.00	0.00	0.00	0.00	0.00	0.00	0.00	0.00	0.00	spring	no reef control / spring
206	KubSet_9	Reef_206	no reef control	No_reef	0	0	1	overnight	NA	EG-Block3	4	2021	0.00	0.00	0.00	0.00	0.00	0.00	0.00	0.00	0.00	0.00	0.00	0.00	0.00	0.00	0.00	0.00	0.00	0.00	0.00	0.00	0.00	0.00	spring	no reef control / spring
207	KubSet_9	Reef_207	artificial reef	Pebble	0	0	0	daytime	NA	EG-Block3	4	2021	0.00	0.00	0.00	0.00	0.00	0.00	0.00	0.00	0.00	0.00	0.00	0.00	0.00	0.00	0.00	0.00	0.00	0.00	0.00	0.00	0.00	0.00	spring	artificial reef / spring
208	KubSet_9	Reef_208	artificial reef	Reef	0	0	4	daytime	NA	EG-Block3	4	2021	0.00	0.00	0.00	0.00	0.00	0.00	0.00	0.00	0.00	0.00	0.00	0.00	0.00	0.00	0.00	0.00	0.00	0.00	0.00	0.00	0.00	0.00	spring	artificial reef / spring
209	KubSet_9	Reef_209	artificial reef	BESE	0	0	0	daytime	NA	EG-Block3	4	2021	0.00	0.00	0.00	0.00	0.00	0.00	0.00	0.00	0.00	0.00	0.00	0.00	0.00	0.00	0.00	0.00	0.00	0.00	0.00	0.00	0.00	0.00	spring	artificial reef / spring
210	KubSet_9	Reef_210	artificial reef	Wood	0	1	2	daytime	NA	EG-Block3	4	2021	0.00	0.00	0.00	0.00	0.00	0.00	0.00	0.00	0.00	0.00	0.00	0.00	1.00	0.00	0.00	0.00	0.00	0.00	0.00	0.00	0.00	0.00	spring	artificial reef / spring
211	KubSet_9	Reef_211	artificial reef	Cobble	0	0	0	daytime	NA	EG-Block3	4	2021	0.00	0.00	0.00	0.00	0.00	0.00	0.00	0.00	0.00	0.00	0.00	0.00	0.00	0.00	0.00	0.00	0.00	0.00	0.00	0.00	0.00	0.00	spring	artificial reef / spring
212	KubSet_9	Reef_212	artificial reef	Shell	0	0	0	daytime	NA	EG-Block3	4	2021	0.00	0.00	0.00	0.00	0.00	0.00	0.00	0.00	0.00	0.00	0.00	0.00	0.00	0.00	0.00	0.00	0.00	0.00	0.00	0.00	0.00	0.00	spring	artificial reef / spring
213	KubSet_9	Reef_213	no reef control	No_reef	0	1	0	daytime	NA	EG-Block3	4	2021	0.00	0.00	0.00	0.00	0.00	0.00	0.00	0.00	0.00	0.00	0.00	0.00	0.00	0.00	0.00	0.00	0.00	0.00	1.00	0.00	0.00	0.00	spring	no reef control / spring
214	KubSet_9	Reef_214	no reef control	No_reef	0	0	2	daytime	NA	EG-Block3	4	2021	0.00	0.00	0.00	0.00	0.00	0.00	0.00	0.00	0.00	0.00	0.00	0.00	0.00	0.00	0.00	0.00	0.00	0.00	0.00	0.00	0.00	0.00	spring	no reef control / spring
215	KubSet_9	Reef_215	no reef control	No_reef	0	0	0	daytime	NA	EG-Block3	4	2021	0.00	0.00	0.00	0.00	0.00	0.00	0.00	0.00	0.00	0.00	0.00	0.00	0.00	0.00	0.00	0.00	0.00	0.00	0.00	0.00	0.00	0.00	spring	no reef control / spring
216	KubSet_9	Reef_216	no reef control	No_reef	0	0	0	daytime	NA	EG-Block3	4	2021	0.00	0.00	0.00	0.00	0.00	0.00	0.00	0.00	0.00	0.00	0.00	0.00	0.00	0.00	0.00	0.00	0.00	0.00	0.00	0.00	0.00	0.00	spring	no reef control / spring
217	KubSet_9	Reef_217	no reef control	No_reef	0	0	1	daytime	NA	EG-Block3	4	2021	0.00	0.00	0.00	0.00	0.00	0.00	0.00	0.00	0.00	0.00	0.00	0.00	0.00	0.00	0.00	0.00	0.00	0.00	0.00	0.00	0.00	0.00	spring	no reef control / spring
218	KubSet_10	Reef_218	artificial reef	Cobble	0	0	0	daytime	NA	EG-Block8	5	2021	0.00	0.00	0.00	0.00	0.00	0.00	0.00	0.00	0.00	0.00	0.00	0.00	0.00	0.00	0.00	0.00	0.00	0.00	0.00	0.00	0.00	0.00	spring	artificial reef / spring
219	KubSet_10	Reef_219	artificial reef	BESE	0	0	4	daytime	NA	EG-Block8	5	2021	0.00	0.00	0.00	0.00	0.00	0.00	0.00	0.00	0.00	0.00	0.00	0.00	0.00	0.00	0.00	0.00	0.00	0.00	0.00	0.00	0.00	0.00	spring	artificial reef / spring
220	KubSet_10	Reef_220	artificial reef	Wood	0	2	1	daytime	NA	EG-Block8	5	2021	0.00	0.00	0.00	0.00	0.00	0.00	0.00	0.00	0.00	0.00	0.00	0.00	2.00	0.00	0.00	0.00	0.00	0.00	0.00	0.00	0.00	0.00	spring	artificial reef / spring
221	KubSet_10	Reef_221	artificial reef	Reef	0	0	0	daytime	NA	EG-Block8	5	2021	0.00	0.00	0.00	0.00	0.00	0.00	0.00	0.00	0.00	0.00	0.00	0.00	0.00	0.00	0.00	0.00	0.00	0.00	0.00	0.00	0.00	0.00	spring	artificial reef / spring
222	KubSet_10	Reef_222	artificial reef	Pebble	0	0	0	daytime	NA	EG-Block8	5	2021	0.00	0.00	0.00	0.00	0.00	0.00	0.00	0.00	0.00	0.00	0.00	0.00	0.00	0.00	0.00	0.00	0.00	0.00	0.00	0.00	0.00	0.00	spring	artificial reef / spring
223	KubSet_10	Reef_223	no reef control	No_reef	0	0	0	daytime	NA	EG-Block8	5	2021	0.00	0.00	0.00	0.00	0.00	0.00	0.00	0.00	0.00	0.00	0.00	0.00	0.00	0.00	0.00	0.00	0.00	0.00	0.00	0.00	0.00	0.00	spring	no reef control / spring
224	KubSet_10	Reef_224	no reef control	No_reef	0	0	0	daytime	NA	EG-Block8	5	2021	0.00	0.00	0.00	0.00	0.00	0.00	0.00	0.00	0.00	0.00	0.00	0.00	0.00	0.00	0.00	0.00	0.00	0.00	0.00	0.00	0.00	0.00	spring	no reef control / spring
225	KubSet_10	Reef_225	no reef control	No_reef	0	0	3	daytime	NA	EG-Block8	5	2021	0.00	0.00	0.00	0.00	0.00	0.00	0.00	0.00	0.00	0.00	0.00	0.00	0.00	0.00	0.00	0.00	0.00	0.00	0.00	0.00	0.00	0.00	spring	no reef control / spring
226	KubSet_10	Reef_226	no reef control	No_reef	0	0	2	daytime	NA	EG-Block8	5	2021	0.00	0.00	0.00	0.00	0.00	0.00	0.00	0.00	0.00	0.00	0.00	0.00	0.00	0.00	0.00	0.00	0.00	0.00	0.00	0.00	0.00	0.00	spring	no reef control / spring
227	KubSet_10	Reef_227	no reef control	No_reef	0	0	1	daytime	NA	EG-Block8	5	2021	0.00	0.00	0.00	0.00	0.00	0.00	0.00	0.00	0.00	0.00	0.00	0.00	0.00	0.00	0.00	0.00	0.00	0.00	0.00	0.00	0.00	0.00	spring	no reef control / spring
228	KubSet_10	Reef_228	no reef control	No_reef	1	0	0	daytime	NA	EG-Block8	5	2021	0.00	0.00	0.00	0.00	0.00	0.00	0.00	0.00	0.00	0.00	0.00	0.00	0.00	0.00	0.00	0.00	0.00	0.00	0.00	0.00	0.00	0.00	spring	no reef control / spring
229	KubSet_10	Reef_229	artificial reef	Cobble	0	0	1	overnight	NA	EG-Block8	5	2021	0.00	0.00	0.00	0.00	0.00	0.00	0.00	0.00	0.00	0.00	0.00	0.00	0.00	0.00	0.00	0.00	0.00	0.00	0.00	0.00	0.00	0.00	spring	artificial reef / spring
230	KubSet_10	Reef_230	artificial reef	BESE	4	0	5	overnight	NA	EG-Block8	5	2021	0.00	0.00	0.00	0.00	0.00	0.00	0.00	0.00	0.00	0.00	0.00	0.00	0.00	0.00	0.00	0.00	0.00	0.00	0.00	0.00	0.00	0.00	spring	artificial reef / spring
231	KubSet_10	Reef_231	artificial reef	Wood	1	0	4	overnight	NA	EG-Block8	5	2021	0.00	0.00	0.00	0.00	0.00	0.00	0.00	0.00	0.00	0.00	0.00	0.00	0.00	0.00	0.00	0.00	0.00	0.00	0.00	0.00	0.00	0.00	spring	artificial reef / spring
232	KubSet_10	Reef_232	artificial reef	Reef	4	0	0	overnight	NA	EG-Block8	5	2021	0.00	0.00	0.00	0.00	0.00	0.00	0.00	0.00	0.00	0.00	0.00	0.00	0.00	0.00	0.00	0.00	0.00	0.00	0.00	0.00	0.00	0.00	spring	artificial reef / spring
233	KubSet_10	Reef_233	artificial reef	Pebble	5	0	1	overnight	NA	EG-Block8	5	2021	0.00	0.00	0.00	0.00	0.00	0.00	0.00	0.00	0.00	0.00	0.00	0.00	0.00	0.00	0.00	0.00	0.00	0.00	0.00	0.00	0.00	0.00	spring	artificial reef / spring
234	KubSet_10	Reef_234	no reef control	No_reef	0	0	0	overnight	NA	EG-Block8	5	2021	0.00	0.00	0.00	0.00	0.00	0.00	0.00	0.00	0.00	0.00	0.00	0.00	0.00	0.00	0.00	0.00	0.00	0.00	0.00	0.00	0.00	0.00	spring	no reef control / spring
235	KubSet_10	Reef_235	no reef control	No_reef	1	0	0	overnight	NA	EG-Block8	5	2021	0.00	0.00	0.00	0.00	0.00	0.00	0.00	0.00	0.00	0.00	0.00	0.00	0.00	0.00	0.00	0.00	0.00	0.00	0.00	0.00	0.00	0.00	spring	no reef control / spring
236	KubSet_10	Reef_236	no reef control	No_reef	0	0	0	overnight	NA	EG-Block8	5	2021	0.00	0.00	0.00	0.00	0.00	0.00	0.00	0.00	0.00	0.00	0.00	0.00	0.00	0.00	0.00	0.00	0.00	0.00	0.00	0.00	0.00	0.00	spring	no reef control / spring
237	KubSet_10	Reef_237	no reef control	No_reef	0	0	2	overnight	NA	EG-Block8	5	2021	0.00	0.00	0.00	0.00	0.00	0.00	0.00	0.00	0.00	0.00	0.00	0.00	0.00	0.00	0.00	0.00	0.00	0.00	0.00	0.00	0.00	0.00	spring	no reef control / spring
238	KubSet_10	Reef_238	no reef control	No_reef	0	0	1	overnight	NA	EG-Block8	5	2021	0.00	0.00	0.00	0.00	0.00	0.00	0.00	0.00	0.00	0.00	0.00	0.00	0.00	0.00	0.00	0.00	0.00	0.00	0.00	0.00	0.00	0.00	spring	no reef control / spring
239	KubSet_10	Reef_239	no reef control	No_reef	0	0	2	overnight	NA	EG-Block8	5	2021	0.00	0.00	0.00	0.00	0.00	0.00	0.00	0.00	0.00	0.00	0.00	0.00	0.00	0.00	0.00	0.00	0.00	0.00	0.00	0.00	0.00	0.00	spring	no reef control / spring
240	KubSet_11	Reef_240	artificial reef	Reef	0	0	2	daytime	NA	EG-Block1	5	2021	0.00	0.00	0.00	0.00	0.00	0.00	0.00	0.00	0.00	0.00	0.00	0.00	0.00	0.00	0.00	0.00	0.00	0.00	0.00	0.00	0.00	0.00	spring	artificial reef / spring
241	KubSet_11	Reef_241	artificial reef	Cobble	0	0	0	daytime	NA	EG-Block1	5	2021	0.00	0.00	0.00	0.00	0.00	0.00	0.00	0.00	0.00	0.00	0.00	0.00	0.00	0.00	0.00	0.00	0.00	0.00	0.00	0.00	0.00	0.00	spring	artificial reef / spring
242	KubSet_11	Reef_242	artificial reef	Wood	0	0	0	daytime	NA	EG-Block1	5	2021	0.00	0.00	0.00	0.00	0.00	0.00	0.00	0.00	0.00	0.00	0.00	0.00	0.00	0.00	0.00	0.00	0.00	0.00	0.00	0.00	0.00	0.00	spring	artificial reef / spring
243	KubSet_11	Reef_243	artificial reef	Pebble	0	0	4	daytime	NA	EG-Block1	5	2021	0.00	0.00	0.00	0.00	0.00	0.00	0.00	0.00	0.00	0.00	0.00	0.00	0.00	0.00	0.00	0.00	0.00	0.00	0.00	0.00	0.00	0.00	spring	artificial reef / spring
244	KubSet_11	Reef_244	artificial reef	Shell	0	0	2	daytime	NA	EG-Block1	5	2021	0.00	0.00	0.00	0.00	0.00	0.00	0.00	0.00	0.00	0.00	0.00	0.00	0.00	0.00	0.00	0.00	0.00	0.00	0.00	0.00	0.00	0.00	spring	artificial reef / spring
245	KubSet_11	Reef_245	no reef control	No_reef	0	0	2	daytime	NA	EG-Block1	5	2021	0.00	0.00	0.00	0.00	0.00	0.00	0.00	0.00	0.00	0.00	0.00	0.00	0.00	0.00	0.00	0.00	0.00	0.00	0.00	0.00	0.00	0.00	spring	no reef control / spring
246	KubSet_11	Reef_246	no reef control	No_reef	0	0	0	daytime	NA	EG-Block1	5	2021	0.00	0.00	0.00	0.00	0.00	0.00	0.00	0.00	0.00	0.00	0.00	0.00	0.00	0.00	0.00	0.00	0.00	0.00	0.00	0.00	0.00	0.00	spring	no reef control / spring
247	KubSet_11	Reef_247	no reef control	No_reef	0	0	2	daytime	NA	EG-Block1	5	2021	0.00	0.00	0.00	0.00	0.00	0.00	0.00	0.00	0.00	0.00	0.00	0.00	0.00	0.00	0.00	0.00	0.00	0.00	0.00	0.00	0.00	0.00	spring	no reef control / spring
248	KubSet_11	Reef_248	no reef control	No_reef	0	0	5	daytime	NA	EG-Block1	5	2021	0.00	0.00	0.00	0.00	0.00	0.00	0.00	0.00	0.00	0.00	0.00	0.00	0.00	0.00	0.00	0.00	0.00	0.00	0.00	0.00	0.00	0.00	spring	no reef control / spring
249	KubSet_11	Reef_249	no reef control	No_reef	0	0	3	daytime	NA	EG-Block1	5	2021	0.00	0.00	0.00	0.00	0.00	0.00	0.00	0.00	0.00	0.00	0.00	0.00	0.00	0.00	0.00	0.00	0.00	0.00	0.00	0.00	0.00	0.00	spring	no reef control / spring
250	KubSet_11	Reef_250	no reef control	No_reef	0	0	0	daytime	NA	EG-Block1	5	2021	0.00	0.00	0.00	0.00	0.00	0.00	0.00	0.00	0.00	0.00	0.00	0.00	0.00	0.00	0.00	0.00	0.00	0.00	0.00	0.00	0.00	0.00	spring	no reef control / spring
251	KubSet_11	Reef_251	artificial reef	Reef	1	0	1	overnight	NA	EG-Block1	5	2021	0.00	0.00	0.00	0.00	0.00	0.00	0.00	0.00	0.00	0.00	0.00	0.00	0.00	0.00	0.00	0.00	0.00	0.00	0.00	0.00	0.00	0.00	spring	artificial reef / spring
252	KubSet_11	Reef_252	artificial reef	Cobble	4	1	1	overnight	NA	EG-Block1	5	2021	0.00	0.00	0.00	0.00	0.00	0.00	0.00	0.00	0.00	1.00	0.00	0.00	0.00	0.00	0.00	0.00	0.00	0.00	0.00	0.00	0.00	0.00	spring	artificial reef / spring
253	KubSet_11	Reef_253	artificial reef	Wood	0	0	0	overnight	NA	EG-Block1	5	2021	0.00	0.00	0.00	0.00	0.00	0.00	0.00	0.00	0.00	0.00	0.00	0.00	0.00	0.00	0.00	0.00	0.00	0.00	0.00	0.00	0.00	0.00	spring	artificial reef / spring
254	KubSet_11	Reef_254	artificial reef	Pebble	1	0	0	overnight	NA	EG-Block1	5	2021	0.00	0.00	0.00	0.00	0.00	0.00	0.00	0.00	0.00	0.00	0.00	0.00	0.00	0.00	0.00	0.00	0.00	0.00	0.00	0.00	0.00	0.00	spring	artificial reef / spring
255	KubSet_11	Reef_255	artificial reef	Shell	1	0	3	overnight	NA	EG-Block1	5	2021	0.00	0.00	0.00	0.00	0.00	0.00	0.00	0.00	0.00	0.00	0.00	0.00	0.00	0.00	0.00	0.00	0.00	0.00	0.00	0.00	0.00	0.00	spring	artificial reef / spring
256	KubSet_11	Reef_256	no reef control	No_reef	0	0	0	overnight	NA	EG-Block1	5	2021	0.00	0.00	0.00	0.00	0.00	0.00	0.00	0.00	0.00	0.00	0.00	0.00	0.00	0.00	0.00	0.00	0.00	0.00	0.00	0.00	0.00	0.00	spring	no reef control / spring
257	KubSet_11	Reef_257	no reef control	No_reef	0	0	2	overnight	NA	EG-Block1	5	2021	0.00	0.00	0.00	0.00	0.00	0.00	0.00	0.00	0.00	0.00	0.00	0.00	0.00	0.00	0.00	0.00	0.00	0.00	0.00	0.00	0.00	0.00	spring	no reef control / spring
258	KubSet_11	Reef_258	no reef control	No_reef	0	0	0	overnight	NA	EG-Block1	5	2021	0.00	0.00	0.00	0.00	0.00	0.00	0.00	0.00	0.00	0.00	0.00	0.00	0.00	0.00	0.00	0.00	0.00	0.00	0.00	0.00	0.00	0.00	spring	no reef control / spring
259	KubSet_11	Reef_259	no reef control	No_reef	0	0	1	overnight	NA	EG-Block1	5	2021	0.00	0.00	0.00	0.00	0.00	0.00	0.00	0.00	0.00	0.00	0.00	0.00	0.00	0.00	0.00	0.00	0.00	0.00	0.00	0.00	0.00	0.00	spring	no reef control / spring
260	KubSet_11	Reef_260	no reef control	No_reef	0	3	0	overnight	NA	EG-Block1	5	2021	0.00	0.00	0.00	0.00	0.00	0.00	0.00	0.00	3.00	0.00	0.00	0.00	0.00	0.00	0.00	0.00	0.00	0.00	0.00	0.00	0.00	0.00	spring	no reef control / spring
261	KubSet_11	Reef_261	no reef control	No_reef	0	0	0	overnight	NA	EG-Block1	5	2021	0.00	0.00	0.00	0.00	0.00	0.00	0.00	0.00	0.00	0.00	0.00	0.00	0.00	0.00	0.00	0.00	0.00	0.00	0.00	0.00	0.00	0.00	spring	no reef control / spring
262	KubSet_12	Reef_262	artificial reef	BESE	0	0	5	daytime	NA	EG-Block2	5	2021	0.00	0.00	0.00	0.00	0.00	0.00	0.00	0.00	0.00	0.00	0.00	0.00	0.00	0.00	0.00	0.00	0.00	0.00	0.00	0.00	0.00	0.00	spring	artificial reef / spring
263	KubSet_12	Reef_263	artificial reef	Reef	3	0	3	daytime	NA	EG-Block2	5	2021	0.00	0.00	0.00	0.00	0.00	0.00	0.00	0.00	0.00	0.00	0.00	0.00	0.00	0.00	0.00	0.00	0.00	0.00	0.00	0.00	0.00	0.00	spring	artificial reef / spring
264	KubSet_12	Reef_264	artificial reef	Cobble	10	1	0	daytime	NA	EG-Block2	5	2021	0.00	0.00	1.00	0.00	0.00	0.00	0.00	0.00	0.00	0.00	0.00	0.00	0.00	0.00	0.00	0.00	0.00	0.00	0.00	0.00	0.00	0.00	spring	artificial reef / spring
265	KubSet_12	Reef_265	artificial reef	Pebble	1	0	0	daytime	NA	EG-Block2	5	2021	0.00	0.00	0.00	0.00	0.00	0.00	0.00	0.00	0.00	0.00	0.00	0.00	0.00	0.00	0.00	0.00	0.00	0.00	0.00	0.00	0.00	0.00	spring	artificial reef / spring
266	KubSet_12	Reef_266	artificial reef	Wood	4	0	0	daytime	NA	EG-Block2	5	2021	0.00	0.00	0.00	0.00	0.00	0.00	0.00	0.00	0.00	0.00	0.00	0.00	0.00	0.00	0.00	0.00	0.00	0.00	0.00	0.00	0.00	0.00	spring	artificial reef / spring
267	KubSet_12	Reef_267	no reef control	No_reef	0	0	1	daytime	NA	EG-Block2	5	2021	0.00	0.00	0.00	0.00	0.00	0.00	0.00	0.00	0.00	0.00	0.00	0.00	0.00	0.00	0.00	0.00	0.00	0.00	0.00	0.00	0.00	0.00	spring	no reef control / spring
268	KubSet_12	Reef_268	no reef control	No_reef	0	0	0	daytime	NA	EG-Block2	5	2021	0.00	0.00	0.00	0.00	0.00	0.00	0.00	0.00	0.00	0.00	0.00	0.00	0.00	0.00	0.00	0.00	0.00	0.00	0.00	0.00	0.00	0.00	spring	no reef control / spring
269	KubSet_12	Reef_269	no reef control	No_reef	0	0	3	daytime	NA	EG-Block2	5	2021	0.00	0.00	0.00	0.00	0.00	0.00	0.00	0.00	0.00	0.00	0.00	0.00	0.00	0.00	0.00	0.00	0.00	0.00	0.00	0.00	0.00	0.00	spring	no reef control / spring
270	KubSet_12	Reef_270	no reef control	No_reef	0	0	1	daytime	NA	EG-Block2	5	2021	0.00	0.00	0.00	0.00	0.00	0.00	0.00	0.00	0.00	0.00	0.00	0.00	0.00	0.00	0.00	0.00	0.00	0.00	0.00	0.00	0.00	0.00	spring	no reef control / spring
271	KubSet_12	Reef_271	no reef control	No_reef	0	0	1	daytime	NA	EG-Block2	5	2021	0.00	0.00	0.00	0.00	0.00	0.00	0.00	0.00	0.00	0.00	0.00	0.00	0.00	0.00	0.00	0.00	0.00	0.00	0.00	0.00	0.00	0.00	spring	no reef control / spring
272	KubSet_12	Reef_272	no reef control	No_reef	0	0	2	daytime	NA	EG-Block2	5	2021	0.00	0.00	0.00	0.00	0.00	0.00	0.00	0.00	0.00	0.00	0.00	0.00	0.00	0.00	0.00	0.00	0.00	0.00	0.00	0.00	0.00	0.00	spring	no reef control / spring
273	KubSet_12	Reef_273	artificial reef	BESE	0	1	2	overnight	NA	EG-Block2	5	2021	0.00	0.00	0.00	0.00	0.00	0.00	0.00	0.00	1.00	0.00	0.00	0.00	0.00	0.00	0.00	0.00	0.00	0.00	0.00	0.00	0.00	0.00	spring	artificial reef / spring
274	KubSet_12	Reef_274	artificial reef	Reef	10	1	2	overnight	NA	EG-Block2	5	2021	0.00	0.00	0.00	0.00	0.00	0.00	0.00	0.00	1.00	0.00	0.00	0.00	0.00	0.00	0.00	0.00	0.00	0.00	0.00	0.00	0.00	0.00	spring	artificial reef / spring
275	KubSet_12	Reef_275	artificial reef	Cobble	2	1	2	overnight	NA	EG-Block2	5	2021	0.00	0.00	0.00	0.00	0.00	0.00	0.00	0.00	1.00	0.00	0.00	0.00	0.00	0.00	0.00	0.00	0.00	0.00	0.00	0.00	0.00	0.00	spring	artificial reef / spring
276	KubSet_12	Reef_276	artificial reef	Pebble	4	4	4	overnight	NA	EG-Block2	5	2021	0.00	0.00	0.00	0.00	0.00	0.00	0.00	1.00	3.00	0.00	0.00	0.00	0.00	0.00	0.00	0.00	0.00	0.00	0.00	0.00	0.00	0.00	spring	artificial reef / spring
277	KubSet_12	Reef_277	artificial reef	Wood	2	2	1	overnight	NA	EG-Block2	5	2021	0.00	0.00	0.00	0.00	0.00	0.00	0.00	1.00	1.00	0.00	0.00	0.00	0.00	0.00	0.00	0.00	0.00	0.00	0.00	0.00	0.00	0.00	spring	artificial reef / spring
278	KubSet_12	Reef_278	no reef control	No_reef	0	0	1	overnight	NA	EG-Block2	5	2021	0.00	0.00	0.00	0.00	0.00	0.00	0.00	0.00	0.00	0.00	0.00	0.00	0.00	0.00	0.00	0.00	0.00	0.00	0.00	0.00	0.00	0.00	spring	no reef control / spring
279	KubSet_12	Reef_279	no reef control	No_reef	0	0	2	overnight	NA	EG-Block2	5	2021	0.00	0.00	0.00	0.00	0.00	0.00	0.00	0.00	0.00	0.00	0.00	0.00	0.00	0.00	0.00	0.00	0.00	0.00	0.00	0.00	0.00	0.00	spring	no reef control / spring
280	KubSet_12	Reef_280	no reef control	No_reef	0	0	0	overnight	NA	EG-Block2	5	2021	0.00	0.00	0.00	0.00	0.00	0.00	0.00	0.00	0.00	0.00	0.00	0.00	0.00	0.00	0.00	0.00	0.00	0.00	0.00	0.00	0.00	0.00	spring	no reef control / spring
281	KubSet_12	Reef_281	no reef control	No_reef	1	0	2	overnight	NA	EG-Block2	5	2021	0.00	0.00	0.00	0.00	0.00	0.00	0.00	0.00	0.00	0.00	0.00	0.00	0.00	0.00	0.00	0.00	0.00	0.00	0.00	0.00	0.00	0.00	spring	no reef control / spring
282	KubSet_12	Reef_282	no reef control	No_reef	0	0	2	overnight	NA	EG-Block2	5	2021	0.00	0.00	0.00	0.00	0.00	0.00	0.00	0.00	0.00	0.00	0.00	0.00	0.00	0.00	0.00	0.00	0.00	0.00	0.00	0.00	0.00	0.00	spring	no reef control / spring
283	KubSet_12	Reef_283	no reef control	No_reef	0	0	0	overnight	NA	EG-Block2	5	2021	0.00	0.00	0.00	0.00	0.00	0.00	0.00	0.00	0.00	0.00	0.00	0.00	0.00	0.00	0.00	0.00	0.00	0.00	0.00	0.00	0.00	0.00	spring	no reef control / spring
284	KubSet_13	Reef_284	artificial reef	Pebble	0	0	1	daytime	NA	EG-Block4	5	2021	0.00	0.00	0.00	0.00	0.00	0.00	0.00	0.00	0.00	0.00	0.00	0.00	0.00	0.00	0.00	0.00	0.00	0.00	0.00	0.00	0.00	0.00	spring	artificial reef / spring
285	KubSet_13	Reef_285	artificial reef	BESE	1	0	1	daytime	NA	EG-Block4	5	2021	0.00	0.00	0.00	0.00	0.00	0.00	0.00	0.00	0.00	0.00	0.00	0.00	0.00	0.00	0.00	0.00	0.00	0.00	0.00	0.00	0.00	0.00	spring	artificial reef / spring
286	KubSet_13	Reef_286	artificial reef	Wood	0	0	1	daytime	NA	EG-Block4	5	2021	0.00	0.00	0.00	0.00	0.00	0.00	0.00	0.00	0.00	0.00	0.00	0.00	0.00	0.00	0.00	0.00	0.00	0.00	0.00	0.00	0.00	0.00	spring	artificial reef / spring
287	KubSet_13	Reef_287	artificial reef	Cobble	0	0	3	daytime	NA	EG-Block4	5	2021	0.00	0.00	0.00	0.00	0.00	0.00	0.00	0.00	0.00	0.00	0.00	0.00	0.00	0.00	0.00	0.00	0.00	0.00	0.00	0.00	0.00	0.00	spring	artificial reef / spring
288	KubSet_13	Reef_288	artificial reef	Reef	0	0	5	daytime	NA	EG-Block4	5	2021	0.00	0.00	0.00	0.00	0.00	0.00	0.00	0.00	0.00	0.00	0.00	0.00	0.00	0.00	0.00	0.00	0.00	0.00	0.00	0.00	0.00	0.00	spring	artificial reef / spring
289	KubSet_13	Reef_289	no reef control	No_reef	0	0	2	daytime	NA	EG-Block4	5	2021	0.00	0.00	0.00	0.00	0.00	0.00	0.00	0.00	0.00	0.00	0.00	0.00	0.00	0.00	0.00	0.00	0.00	0.00	0.00	0.00	0.00	0.00	spring	no reef control / spring
290	KubSet_13	Reef_290	no reef control	No_reef	0	0	0	daytime	NA	EG-Block4	5	2021	0.00	0.00	0.00	0.00	0.00	0.00	0.00	0.00	0.00	0.00	0.00	0.00	0.00	0.00	0.00	0.00	0.00	0.00	0.00	0.00	0.00	0.00	spring	no reef control / spring
291	KubSet_13	Reef_291	no reef control	No_reef	0	0	1	daytime	NA	EG-Block4	5	2021	0.00	0.00	0.00	0.00	0.00	0.00	0.00	0.00	0.00	0.00	0.00	0.00	0.00	0.00	0.00	0.00	0.00	0.00	0.00	0.00	0.00	0.00	spring	no reef control / spring
292	KubSet_13	Reef_292	no reef control	No_reef	0	0	3	daytime	NA	EG-Block4	5	2021	0.00	0.00	0.00	0.00	0.00	0.00	0.00	0.00	0.00	0.00	0.00	0.00	0.00	0.00	0.00	0.00	0.00	0.00	0.00	0.00	0.00	0.00	spring	no reef control / spring
293	KubSet_13	Reef_293	no reef control	No_reef	0	0	2	daytime	NA	EG-Block4	5	2021	0.00	0.00	0.00	0.00	0.00	0.00	0.00	0.00	0.00	0.00	0.00	0.00	0.00	0.00	0.00	0.00	0.00	0.00	0.00	0.00	0.00	0.00	spring	no reef control / spring
294	KubSet_13	Reef_294	no reef control	No_reef	0	0	0	daytime	NA	EG-Block4	5	2021	0.00	0.00	0.00	0.00	0.00	0.00	0.00	0.00	0.00	0.00	0.00	0.00	0.00	0.00	0.00	0.00	0.00	0.00	0.00	0.00	0.00	0.00	spring	no reef control / spring
295	KubSet_13	Reef_295	artificial reef	Pebble	0	0	1	overnight	NA	EG-Block4	6	2021	0.00	0.00	0.00	0.00	0.00	0.00	0.00	0.00	0.00	0.00	0.00	0.00	0.00	0.00	0.00	0.00	0.00	0.00	0.00	0.00	0.00	0.00	spring	artificial reef / spring
296	KubSet_13	Reef_296	artificial reef	BESE	0	0	1	overnight	NA	EG-Block4	6	2021	0.00	0.00	0.00	0.00	0.00	0.00	0.00	0.00	0.00	0.00	0.00	0.00	0.00	0.00	0.00	0.00	0.00	0.00	0.00	0.00	0.00	0.00	spring	artificial reef / spring
297	KubSet_13	Reef_297	artificial reef	Wood	4	0	3	overnight	NA	EG-Block4	6	2021	0.00	0.00	0.00	0.00	0.00	0.00	0.00	0.00	0.00	0.00	0.00	0.00	0.00	0.00	0.00	0.00	0.00	0.00	0.00	0.00	0.00	0.00	spring	artificial reef / spring
298	KubSet_13	Reef_298	artificial reef	Cobble	8	0	6	overnight	NA	EG-Block4	6	2021	0.00	0.00	0.00	0.00	0.00	0.00	0.00	0.00	0.00	0.00	0.00	0.00	0.00	0.00	0.00	0.00	0.00	0.00	0.00	0.00	0.00	0.00	spring	artificial reef / spring
299	KubSet_13	Reef_299	artificial reef	Reef	1	0	1	overnight	NA	EG-Block4	6	2021	0.00	0.00	0.00	0.00	0.00	0.00	0.00	0.00	0.00	0.00	0.00	0.00	0.00	0.00	0.00	0.00	0.00	0.00	0.00	0.00	0.00	0.00	spring	artificial reef / spring
300	KubSet_13	Reef_300	no reef control	No_reef	0	0	1	overnight	NA	EG-Block4	6	2021	0.00	0.00	0.00	0.00	0.00	0.00	0.00	0.00	0.00	0.00	0.00	0.00	0.00	0.00	0.00	0.00	0.00	0.00	0.00	0.00	0.00	0.00	spring	no reef control / spring
301	KubSet_13	Reef_301	no reef control	No_reef	0	0	3	overnight	NA	EG-Block4	6	2021	0.00	0.00	0.00	0.00	0.00	0.00	0.00	0.00	0.00	0.00	0.00	0.00	0.00	0.00	0.00	0.00	0.00	0.00	0.00	0.00	0.00	0.00	spring	no reef control / spring
302	KubSet_13	Reef_302	no reef control	No_reef	0	0	0	overnight	NA	EG-Block4	6	2021	0.00	0.00	0.00	0.00	0.00	0.00	0.00	0.00	0.00	0.00	0.00	0.00	0.00	0.00	0.00	0.00	0.00	0.00	0.00	0.00	0.00	0.00	spring	no reef control / spring
303	KubSet_13	Reef_303	no reef control	No_reef	0	0	2	overnight	NA	EG-Block4	6	2021	0.00	0.00	0.00	0.00	0.00	0.00	0.00	0.00	0.00	0.00	0.00	0.00	0.00	0.00	0.00	0.00	0.00	0.00	0.00	0.00	0.00	0.00	spring	no reef control / spring
304	KubSet_13	Reef_304	no reef control	No_reef	0	0	1	overnight	NA	EG-Block4	6	2021	0.00	0.00	0.00	0.00	0.00	0.00	0.00	0.00	0.00	0.00	0.00	0.00	0.00	0.00	0.00	0.00	0.00	0.00	0.00	0.00	0.00	0.00	spring	no reef control / spring
305	KubSet_13	Reef_305	no reef control	No_reef	0	0	1	overnight	NA	EG-Block4	6	2021	0.00	0.00	0.00	0.00	0.00	0.00	0.00	0.00	0.00	0.00	0.00	0.00	0.00	0.00	0.00	0.00	0.00	0.00	0.00	0.00	0.00	0.00	spring	no reef control / spring
329	KubSet_14	Reef_329	artificial reef	Pebble	2	0	7	overnight	NA	SC-Block5	6	2021	0.00	0.00	0.00	0.00	0.00	0.00	0.00	0.00	0.00	0.00	0.00	0.00	0.00	0.00	0.00	0.00	0.00	0.00	0.00	0.00	0.00	0.00	spring	artificial reef / spring
330	KubSet_14	Reef_330	artificial reef	Wood	4	0	3	overnight	NA	SC-Block5	6	2021	0.00	0.00	0.00	0.00	0.00	0.00	0.00	0.00	0.00	0.00	0.00	0.00	0.00	0.00	0.00	0.00	0.00	0.00	0.00	0.00	0.00	0.00	spring	artificial reef / spring
331	KubSet_14	Reef_331	artificial reef	Reef	0	1	3	overnight	NA	SC-Block5	6	2021	0.00	0.00	0.00	0.00	0.00	0.00	0.00	0.00	1.00	0.00	0.00	0.00	0.00	0.00	0.00	0.00	0.00	0.00	0.00	0.00	0.00	0.00	spring	artificial reef / spring
332	KubSet_14	Reef_332	artificial reef	Cobble	1	1	5	overnight	NA	SC-Block5	6	2021	0.00	0.00	1.00	0.00	0.00	0.00	0.00	0.00	0.00	0.00	0.00	0.00	0.00	0.00	0.00	0.00	0.00	0.00	0.00	0.00	0.00	0.00	spring	artificial reef / spring
333	KubSet_14	Reef_333	artificial reef	BESE	0	0	4	overnight	NA	SC-Block5	6	2021	0.00	0.00	0.00	0.00	0.00	0.00	0.00	0.00	0.00	0.00	0.00	0.00	0.00	0.00	0.00	0.00	0.00	0.00	0.00	0.00	0.00	0.00	spring	artificial reef / spring
334	KubSet_14	Reef_334	artificial reef	Shell	0	0	2	overnight	NA	SC-Block5	6	2021	0.00	0.00	0.00	0.00	0.00	0.00	0.00	0.00	0.00	0.00	0.00	0.00	0.00	0.00	0.00	0.00	0.00	0.00	0.00	0.00	0.00	0.00	spring	artificial reef / spring
335	KubSet_14	Reef_335	no reef control	No_reef	0	0	1	overnight	NA	SC-Block5	6	2021	0.00	0.00	0.00	0.00	0.00	0.00	0.00	0.00	0.00	0.00	0.00	0.00	0.00	0.00	0.00	0.00	0.00	0.00	0.00	0.00	0.00	0.00	spring	no reef control / spring
336	KubSet_14	Reef_336	no reef control	No_reef	0	0	1	overnight	NA	SC-Block5	6	2021	0.00	0.00	0.00	0.00	0.00	0.00	0.00	0.00	0.00	0.00	0.00	0.00	0.00	0.00	0.00	0.00	0.00	0.00	0.00	0.00	0.00	0.00	spring	no reef control / spring
337	KubSet_14	Reef_337	no reef control	No_reef	0	0	1	overnight	NA	SC-Block5	6	2021	0.00	0.00	0.00	0.00	0.00	0.00	0.00	0.00	0.00	0.00	0.00	0.00	0.00	0.00	0.00	0.00	0.00	0.00	0.00	0.00	0.00	0.00	spring	no reef control / spring
338	KubSet_14	Reef_338	no reef control	No_reef	0	0	1	overnight	NA	SC-Block5	6	2021	0.00	0.00	0.00	0.00	0.00	0.00	0.00	0.00	0.00	0.00	0.00	0.00	0.00	0.00	0.00	0.00	0.00	0.00	0.00	0.00	0.00	0.00	spring	no reef control / spring
339	KubSet_14	Reef_339	no reef control	No_reef	0	0	2	overnight	NA	SC-Block5	6	2021	0.00	0.00	0.00	0.00	0.00	0.00	0.00	0.00	0.00	0.00	0.00	0.00	0.00	0.00	0.00	0.00	0.00	0.00	0.00	0.00	0.00	0.00	spring	no reef control / spring
340	KubSet_14	Reef_340	no reef control	No_reef	0	0	2	overnight	NA	SC-Block5	6	2021	0.00	0.00	0.00	0.00	0.00	0.00	0.00	0.00	0.00	0.00	0.00	0.00	0.00	0.00	0.00	0.00	0.00	0.00	0.00	0.00	0.00	0.00	spring	no reef control / spring
341	KubSet_14	Reef_341	artificial reef	Pebble	1	0	7	daytime	NA	SC-Block5	6	2021	0.00	0.00	0.00	0.00	0.00	0.00	0.00	0.00	0.00	0.00	0.00	0.00	0.00	0.00	0.00	0.00	0.00	0.00	0.00	0.00	0.00	0.00	spring	artificial reef / spring
342	KubSet_14	Reef_342	artificial reef	Wood	0	0	3	daytime	NA	SC-Block5	6	2021	0.00	0.00	0.00	0.00	0.00	0.00	0.00	0.00	0.00	0.00	0.00	0.00	0.00	0.00	0.00	0.00	0.00	0.00	0.00	0.00	0.00	0.00	spring	artificial reef / spring
343	KubSet_14	Reef_343	artificial reef	Reef	1	0	3	daytime	NA	SC-Block5	6	2021	0.00	0.00	0.00	0.00	0.00	0.00	0.00	0.00	0.00	0.00	0.00	0.00	0.00	0.00	0.00	0.00	0.00	0.00	0.00	0.00	0.00	0.00	spring	artificial reef / spring
344	KubSet_14	Reef_344	artificial reef	Cobble	1	0	3	daytime	NA	SC-Block5	6	2021	0.00	0.00	0.00	0.00	0.00	0.00	0.00	0.00	0.00	0.00	0.00	0.00	0.00	0.00	0.00	0.00	0.00	0.00	0.00	0.00	0.00	0.00	spring	artificial reef / spring
345	KubSet_14	Reef_345	artificial reef	BESE	0	0	4	daytime	NA	SC-Block5	6	2021	0.00	0.00	0.00	0.00	0.00	0.00	0.00	0.00	0.00	0.00	0.00	0.00	0.00	0.00	0.00	0.00	0.00	0.00	0.00	0.00	0.00	0.00	spring	artificial reef / spring
346	KubSet_14	Reef_346	artificial reef	Shell	0	0	1	daytime	NA	SC-Block5	6	2021	0.00	0.00	0.00	0.00	0.00	0.00	0.00	0.00	0.00	0.00	0.00	0.00	0.00	0.00	0.00	0.00	0.00	0.00	0.00	0.00	0.00	0.00	spring	artificial reef / spring
347	KubSet_14	Reef_347	no reef control	No_reef	0	0	5	daytime	NA	SC-Block5	6	2021	0.00	0.00	0.00	0.00	0.00	0.00	0.00	0.00	0.00	0.00	0.00	0.00	0.00	0.00	0.00	0.00	0.00	0.00	0.00	0.00	0.00	0.00	spring	no reef control / spring
348	KubSet_14	Reef_348	no reef control	No_reef	0	0	0	daytime	NA	SC-Block5	6	2021	0.00	0.00	0.00	0.00	0.00	0.00	0.00	0.00	0.00	0.00	0.00	0.00	0.00	0.00	0.00	0.00	0.00	0.00	0.00	0.00	0.00	0.00	spring	no reef control / spring
349	KubSet_14	Reef_349	no reef control	No_reef	0	0	2	daytime	NA	SC-Block5	6	2021	0.00	0.00	0.00	0.00	0.00	0.00	0.00	0.00	0.00	0.00	0.00	0.00	0.00	0.00	0.00	0.00	0.00	0.00	0.00	0.00	0.00	0.00	spring	no reef control / spring
350	KubSet_14	Reef_350	no reef control	No_reef	0	0	2	daytime	NA	SC-Block5	6	2021	0.00	0.00	0.00	0.00	0.00	0.00	0.00	0.00	0.00	0.00	0.00	0.00	0.00	0.00	0.00	0.00	0.00	0.00	0.00	0.00	0.00	0.00	spring	no reef control / spring
351	KubSet_14	Reef_351	no reef control	No_reef	0	0	7	daytime	NA	SC-Block5	6	2021	0.00	0.00	0.00	0.00	0.00	0.00	0.00	0.00	0.00	0.00	0.00	0.00	0.00	0.00	0.00	0.00	0.00	0.00	0.00	0.00	0.00	0.00	spring	no reef control / spring
352	KubSet_14	Reef_352	no reef control	No_reef	0	0	5	daytime	NA	SC-Block5	6	2021	0.00	0.00	0.00	0.00	0.00	0.00	0.00	0.00	0.00	0.00	0.00	0.00	0.00	0.00	0.00	0.00	0.00	0.00	0.00	0.00	0.00	0.00	spring	no reef control / spring
470	KubSet_15	Reef_470	artificial reef	BESE	1	0	0	overnight	19.7	EG-Block8	8	2021	0.00	0.00	0.00	0.00	0.00	0.00	0.00	0.00	0.00	0.00	0.00	0.00	0.00	0.00	0.00	0.00	0.00	0.00	0.00	0.00	0.00	0.00	autumn	artificial reef / autumn
471	KubSet_15	Reef_471	artificial reef	Wood	2	0	0	overnight	19.7	EG-Block8	8	2021	0.00	0.00	0.00	0.00	0.00	0.00	0.00	0.00	0.00	0.00	0.00	0.00	0.00	0.00	0.00	0.00	0.00	0.00	0.00	0.00	0.00	0.00	autumn	artificial reef / autumn
472	KubSet_15	Reef_472	artificial reef	Reef	7	0	0	overnight	19.7	EG-Block8	8	2021	0.00	0.00	0.00	0.00	0.00	0.00	0.00	0.00	0.00	0.00	0.00	0.00	0.00	0.00	0.00	0.00	0.00	0.00	0.00	0.00	0.00	0.00	autumn	artificial reef / autumn
473	KubSet_15	Reef_473	artificial reef	Pebble	0	0	0	overnight	19.7	EG-Block8	8	2021	0.00	0.00	0.00	0.00	0.00	0.00	0.00	0.00	0.00	0.00	0.00	0.00	0.00	0.00	0.00	0.00	0.00	0.00	0.00	0.00	0.00	0.00	autumn	artificial reef / autumn
474	KubSet_15	Reef_474	no reef control	No_reef	0	0	0	overnight	19.7	EG-Block8	8	2021	0.00	0.00	0.00	0.00	0.00	0.00	0.00	0.00	0.00	0.00	0.00	0.00	0.00	0.00	0.00	0.00	0.00	0.00	0.00	0.00	0.00	0.00	autumn	no reef control / autumn
475	KubSet_15	Reef_475	no reef control	No_reef	0	0	4	overnight	19.7	EG-Block8	8	2021	0.00	0.00	0.00	0.00	0.00	0.00	0.00	0.00	0.00	0.00	0.00	0.00	0.00	0.00	0.00	0.00	0.00	0.00	0.00	0.00	0.00	0.00	autumn	no reef control / autumn
476	KubSet_15	Reef_476	no reef control	No_reef	0	0	0	overnight	19.7	EG-Block8	8	2021	0.00	0.00	0.00	0.00	0.00	0.00	0.00	0.00	0.00	0.00	0.00	0.00	0.00	0.00	0.00	0.00	0.00	0.00	0.00	0.00	0.00	0.00	autumn	no reef control / autumn
477	KubSet_15	Reef_477	no reef control	No_reef	0	0	2	overnight	19.7	EG-Block8	8	2021	0.00	0.00	0.00	0.00	0.00	0.00	0.00	0.00	0.00	0.00	0.00	0.00	0.00	0.00	0.00	0.00	0.00	0.00	0.00	0.00	0.00	0.00	autumn	no reef control / autumn
478	KubSet_15	Reef_478	no reef control	No_reef	0	0	4	overnight	19.7	EG-Block8	8	2021	0.00	0.00	0.00	0.00	0.00	0.00	0.00	0.00	0.00	0.00	0.00	0.00	0.00	0.00	0.00	0.00	0.00	0.00	0.00	0.00	0.00	0.00	autumn	no reef control / autumn
479	KubSet_15	Reef_479	no reef control	No_reef	0	0	6	overnight	19.7	EG-Block8	8	2021	0.00	0.00	0.00	0.00	0.00	0.00	0.00	0.00	0.00	0.00	0.00	0.00	0.00	0.00	0.00	0.00	0.00	0.00	0.00	0.00	0.00	0.00	autumn	no reef control / autumn
480	KubSet_15	Reef_480	artificial reef	BESE	1	0	0	daytime	18.5	EG-Block8	8	2021	0.00	0.00	0.00	0.00	0.00	0.00	0.00	0.00	0.00	0.00	0.00	0.00	0.00	0.00	0.00	0.00	0.00	0.00	0.00	0.00	0.00	0.00	autumn	artificial reef / autumn
481	KubSet_15	Reef_481	artificial reef	Wood	0	0	0	daytime	18.5	EG-Block8	8	2021	0.00	0.00	0.00	0.00	0.00	0.00	0.00	0.00	0.00	0.00	0.00	0.00	0.00	0.00	0.00	0.00	0.00	0.00	0.00	0.00	0.00	0.00	autumn	artificial reef / autumn
482	KubSet_15	Reef_482	artificial reef	Reef	1	0	1	daytime	18.5	EG-Block8	8	2021	0.00	0.00	0.00	0.00	0.00	0.00	0.00	0.00	0.00	0.00	0.00	0.00	0.00	0.00	0.00	0.00	0.00	0.00	0.00	0.00	0.00	0.00	autumn	artificial reef / autumn
483	KubSet_15	Reef_483	artificial reef	Pebble	0	0	0	daytime	18.5	EG-Block8	8	2021	0.00	0.00	0.00	0.00	0.00	0.00	0.00	0.00	0.00	0.00	0.00	0.00	0.00	0.00	0.00	0.00	0.00	0.00	0.00	0.00	0.00	0.00	autumn	artificial reef / autumn
484	KubSet_15	Reef_484	no reef control	No_reef	0	0	4	daytime	18.5	EG-Block8	8	2021	0.00	0.00	0.00	0.00	0.00	0.00	0.00	0.00	0.00	0.00	0.00	0.00	0.00	0.00	0.00	0.00	0.00	0.00	0.00	0.00	0.00	0.00	autumn	no reef control / autumn
485	KubSet_15	Reef_485	no reef control	No_reef	0	0	3	daytime	18.5	EG-Block8	8	2021	0.00	0.00	0.00	0.00	0.00	0.00	0.00	0.00	0.00	0.00	0.00	0.00	0.00	0.00	0.00	0.00	0.00	0.00	0.00	0.00	0.00	0.00	autumn	no reef control / autumn
486	KubSet_15	Reef_486	no reef control	No_reef	0	0	5	daytime	18.5	EG-Block8	8	2021	0.00	0.00	0.00	0.00	0.00	0.00	0.00	0.00	0.00	0.00	0.00	0.00	0.00	0.00	0.00	0.00	0.00	0.00	0.00	0.00	0.00	0.00	autumn	no reef control / autumn
487	KubSet_15	Reef_487	no reef control	No_reef	0	0	0	daytime	18.5	EG-Block8	8	2021	0.00	0.00	0.00	0.00	0.00	0.00	0.00	0.00	0.00	0.00	0.00	0.00	0.00	0.00	0.00	0.00	0.00	0.00	0.00	0.00	0.00	0.00	autumn	no reef control / autumn
488	KubSet_15	Reef_488	no reef control	No_reef	0	0	3	daytime	18.5	EG-Block8	8	2021	0.00	0.00	0.00	0.00	0.00	0.00	0.00	0.00	0.00	0.00	0.00	0.00	0.00	0.00	0.00	0.00	0.00	0.00	0.00	0.00	0.00	0.00	autumn	no reef control / autumn
489	KubSet_15	Reef_489	no reef control	No_reef	0	0	2	daytime	18.5	EG-Block8	8	2021	0.00	0.00	0.00	0.00	0.00	0.00	0.00	0.00	0.00	0.00	0.00	0.00	0.00	0.00	0.00	0.00	0.00	0.00	0.00	0.00	0.00	0.00	autumn	no reef control / autumn
490	KubSet_16	Reef_490	artificial reef	Reef	0	0	0	overnight	21.3	EG-Block2	8	2021	0.00	0.00	0.00	0.00	0.00	0.00	0.00	0.00	0.00	0.00	0.00	0.00	0.00	0.00	0.00	0.00	0.00	0.00	0.00	0.00	0.00	0.00	autumn	artificial reef / autumn
491	KubSet_16	Reef_491	artificial reef	Cobble	1	0	5	overnight	21.3	EG-Block2	8	2021	0.00	0.00	0.00	0.00	0.00	0.00	0.00	0.00	0.00	0.00	0.00	0.00	0.00	0.00	0.00	0.00	0.00	0.00	0.00	0.00	0.00	0.00	autumn	artificial reef / autumn
492	KubSet_16	Reef_492	artificial reef	Pebble	0	1	1	overnight	21.3	EG-Block2	8	2021	0.00	0.00	0.00	0.00	0.00	0.00	0.00	1.00	0.00	0.00	0.00	0.00	0.00	0.00	0.00	0.00	0.00	0.00	0.00	0.00	0.00	0.00	autumn	artificial reef / autumn
493	KubSet_16	Reef_493	artificial reef	Wood	2	1	2	overnight	21.3	EG-Block2	8	2021	0.00	0.00	0.00	0.00	0.00	0.00	0.00	1.00	0.00	0.00	0.00	0.00	0.00	0.00	0.00	0.00	0.00	0.00	0.00	0.00	0.00	0.00	autumn	artificial reef / autumn
494	KubSet_16	Reef_494	no reef control	No_reef	0	0	4	overnight	21.3	EG-Block2	8	2021	0.00	0.00	0.00	0.00	0.00	0.00	0.00	0.00	0.00	0.00	0.00	0.00	0.00	0.00	0.00	0.00	0.00	0.00	0.00	0.00	0.00	0.00	autumn	no reef control / autumn
495	KubSet_16	Reef_495	no reef control	No_reef	0	0	3	overnight	21.3	EG-Block2	8	2021	0.00	0.00	0.00	0.00	0.00	0.00	0.00	0.00	0.00	0.00	0.00	0.00	0.00	0.00	0.00	0.00	0.00	0.00	0.00	0.00	0.00	0.00	autumn	no reef control / autumn
496	KubSet_16	Reef_496	no reef control	No_reef	0	1	5	overnight	21.3	EG-Block2	8	2021	0.00	0.00	0.00	0.00	0.00	1.00	0.00	0.00	0.00	0.00	0.00	0.00	0.00	0.00	0.00	0.00	0.00	0.00	0.00	0.00	0.00	0.00	autumn	no reef control / autumn
497	KubSet_16	Reef_497	no reef control	No_reef	0	0	2	overnight	21.3	EG-Block2	8	2021	0.00	0.00	0.00	0.00	0.00	0.00	0.00	0.00	0.00	0.00	0.00	0.00	0.00	0.00	0.00	0.00	0.00	0.00	0.00	0.00	0.00	0.00	autumn	no reef control / autumn
498	KubSet_16	Reef_498	no reef control	No_reef	0	0	3	overnight	21.3	EG-Block2	8	2021	0.00	0.00	0.00	0.00	0.00	0.00	0.00	0.00	0.00	0.00	0.00	0.00	0.00	0.00	0.00	0.00	0.00	0.00	0.00	0.00	0.00	0.00	autumn	no reef control / autumn
499	KubSet_16	Reef_499	no reef control	No_reef	0	0	1	overnight	21.3	EG-Block2	8	2021	0.00	0.00	0.00	0.00	0.00	0.00	0.00	0.00	0.00	0.00	0.00	0.00	0.00	0.00	0.00	0.00	0.00	0.00	0.00	0.00	0.00	0.00	autumn	no reef control / autumn
500	KubSet_16	Reef_500	artificial reef	Reef	0	0	1	daytime	18.9	EG-Block2	8	2021	0.00	0.00	0.00	0.00	0.00	0.00	0.00	0.00	0.00	0.00	0.00	0.00	0.00	0.00	0.00	0.00	0.00	0.00	0.00	0.00	0.00	0.00	autumn	artificial reef / autumn
501	KubSet_16	Reef_501	artificial reef	Cobble	0	0	5	daytime	18.9	EG-Block2	8	2021	0.00	0.00	0.00	0.00	0.00	0.00	0.00	0.00	0.00	0.00	0.00	0.00	0.00	0.00	0.00	0.00	0.00	0.00	0.00	0.00	0.00	0.00	autumn	artificial reef / autumn
502	KubSet_16	Reef_502	artificial reef	Pebble	4	1	0	daytime	18.9	EG-Block2	8	2021	0.00	0.00	0.00	0.00	1.00	0.00	0.00	0.00	0.00	0.00	0.00	0.00	0.00	0.00	0.00	0.00	0.00	0.00	0.00	0.00	0.00	0.00	autumn	artificial reef / autumn
503	KubSet_16	Reef_503	artificial reef	Wood	2	0	8	daytime	18.9	EG-Block2	8	2021	0.00	0.00	0.00	0.00	0.00	0.00	0.00	0.00	0.00	0.00	0.00	0.00	0.00	0.00	0.00	0.00	0.00	0.00	0.00	0.00	0.00	0.00	autumn	artificial reef / autumn
504	KubSet_16	Reef_504	no reef control	No_reef	0	0	7	daytime	18.9	EG-Block2	8	2021	0.00	0.00	0.00	0.00	0.00	0.00	0.00	0.00	0.00	0.00	0.00	0.00	0.00	0.00	0.00	0.00	0.00	0.00	0.00	0.00	0.00	0.00	autumn	no reef control / autumn
505	KubSet_16	Reef_505	no reef control	No_reef	0	0	6	daytime	18.9	EG-Block2	8	2021	0.00	0.00	0.00	0.00	0.00	0.00	0.00	0.00	0.00	0.00	0.00	0.00	0.00	0.00	0.00	0.00	0.00	0.00	0.00	0.00	0.00	0.00	autumn	no reef control / autumn
506	KubSet_16	Reef_506	no reef control	No_reef	0	0	3	daytime	18.9	EG-Block2	8	2021	0.00	0.00	0.00	0.00	0.00	0.00	0.00	0.00	0.00	0.00	0.00	0.00	0.00	0.00	0.00	0.00	0.00	0.00	0.00	0.00	0.00	0.00	autumn	no reef control / autumn
507	KubSet_16	Reef_507	no reef control	No_reef	0	0	5	daytime	18.9	EG-Block2	8	2021	0.00	0.00	0.00	0.00	0.00	0.00	0.00	0.00	0.00	0.00	0.00	0.00	0.00	0.00	0.00	0.00	0.00	0.00	0.00	0.00	0.00	0.00	autumn	no reef control / autumn
508	KubSet_16	Reef_508	no reef control	No_reef	0	0	4	daytime	18.9	EG-Block2	8	2021	0.00	0.00	0.00	0.00	0.00	0.00	0.00	0.00	0.00	0.00	0.00	0.00	0.00	0.00	0.00	0.00	0.00	0.00	0.00	0.00	0.00	0.00	autumn	no reef control / autumn
509	KubSet_16	Reef_509	no reef control	No_reef	0	0	3	daytime	18.9	EG-Block2	8	2021	0.00	0.00	0.00	0.00	0.00	0.00	0.00	0.00	0.00	0.00	0.00	0.00	0.00	0.00	0.00	0.00	0.00	0.00	0.00	0.00	0.00	0.00	autumn	no reef control / autumn
510	KubSet_17	Reef_510	artificial reef	Reef	0	1	7	overnight	21.1	EG-Block1	8	2021	0.00	0.00	0.00	0.00	0.00	0.00	0.00	1.00	0.00	0.00	0.00	0.00	0.00	0.00	0.00	0.00	0.00	0.00	0.00	0.00	0.00	0.00	autumn	artificial reef / autumn
511	KubSet_17	Reef_511	artificial reef	Cobble	1	0	0	overnight	21.1	EG-Block1	8	2021	0.00	0.00	0.00	0.00	0.00	0.00	0.00	0.00	0.00	0.00	0.00	0.00	0.00	0.00	0.00	0.00	0.00	0.00	0.00	0.00	0.00	0.00	autumn	artificial reef / autumn
512	KubSet_17	Reef_512	artificial reef	Wood	0	1	5	overnight	21.1	EG-Block1	8	2021	0.00	0.00	0.00	0.00	0.00	0.00	1.00	0.00	0.00	0.00	0.00	0.00	0.00	0.00	0.00	0.00	0.00	0.00	0.00	0.00	0.00	0.00	autumn	artificial reef / autumn
513	KubSet_17	Reef_513	artificial reef	Pebble	0	0	0	overnight	21.1	EG-Block1	8	2021	0.00	0.00	0.00	0.00	0.00	0.00	0.00	0.00	0.00	0.00	0.00	0.00	0.00	0.00	0.00	0.00	0.00	0.00	0.00	0.00	0.00	0.00	autumn	artificial reef / autumn
514	KubSet_17	Reef_514	artificial reef	Shell	0	0	1	overnight	21.1	EG-Block1	8	2021	0.00	0.00	0.00	0.00	0.00	0.00	0.00	0.00	0.00	0.00	0.00	0.00	0.00	0.00	0.00	0.00	0.00	0.00	0.00	0.00	0.00	0.00	autumn	artificial reef / autumn
515	KubSet_17	Reef_515	no reef control	No_reef	0	0	3	overnight	21.1	EG-Block1	8	2021	0.00	0.00	0.00	0.00	0.00	0.00	0.00	0.00	0.00	0.00	0.00	0.00	0.00	0.00	0.00	0.00	0.00	0.00	0.00	0.00	0.00	0.00	autumn	no reef control / autumn
516	KubSet_17	Reef_516	no reef control	No_reef	0	0	4	overnight	21.1	EG-Block1	8	2021	0.00	0.00	0.00	0.00	0.00	0.00	0.00	0.00	0.00	0.00	0.00	0.00	0.00	0.00	0.00	0.00	0.00	0.00	0.00	0.00	0.00	0.00	autumn	no reef control / autumn
517	KubSet_17	Reef_517	no reef control	No_reef	0	0	0	overnight	21.1	EG-Block1	8	2021	0.00	0.00	0.00	0.00	0.00	0.00	0.00	0.00	0.00	0.00	0.00	0.00	0.00	0.00	0.00	0.00	0.00	0.00	0.00	0.00	0.00	0.00	autumn	no reef control / autumn
518	KubSet_17	Reef_518	no reef control	No_reef	0	0	2	overnight	21.1	EG-Block1	8	2021	0.00	0.00	0.00	0.00	0.00	0.00	0.00	0.00	0.00	0.00	0.00	0.00	0.00	0.00	0.00	0.00	0.00	0.00	0.00	0.00	0.00	0.00	autumn	no reef control / autumn
519	KubSet_17	Reef_519	no reef control	No_reef	0	0	7	overnight	21.1	EG-Block1	8	2021	0.00	0.00	0.00	0.00	0.00	0.00	0.00	0.00	0.00	0.00	0.00	0.00	0.00	0.00	0.00	0.00	0.00	0.00	0.00	0.00	0.00	0.00	autumn	no reef control / autumn
520	KubSet_17	Reef_520	no reef control	No_reef	0	0	1	overnight	NA	EG-Block1	8	2021	0.00	0.00	0.00	0.00	0.00	0.00	0.00	0.00	0.00	0.00	0.00	0.00	0.00	0.00	0.00	0.00	0.00	0.00	0.00	0.00	0.00	0.00	autumn	no reef control / autumn
521	KubSet_17	Reef_521	artificial reef	Reef	0	0	5	daytime	19.7	EG-Block1	8	2021	0.00	0.00	0.00	0.00	0.00	0.00	0.00	0.00	0.00	0.00	0.00	0.00	0.00	0.00	0.00	0.00	0.00	0.00	0.00	0.00	0.00	0.00	autumn	artificial reef / autumn
522	KubSet_17	Reef_522	artificial reef	Cobble	1	0	1	daytime	19.7	EG-Block1	8	2021	0.00	0.00	0.00	0.00	0.00	0.00	0.00	0.00	0.00	0.00	0.00	0.00	0.00	0.00	0.00	0.00	0.00	0.00	0.00	0.00	0.00	0.00	autumn	artificial reef / autumn
523	KubSet_17	Reef_523	artificial reef	Wood	0	0	1	daytime	19.7	EG-Block1	8	2021	0.00	0.00	0.00	0.00	0.00	0.00	0.00	0.00	0.00	0.00	0.00	0.00	0.00	0.00	0.00	0.00	0.00	0.00	0.00	0.00	0.00	0.00	autumn	artificial reef / autumn
524	KubSet_17	Reef_524	artificial reef	Pebble	0	0	3	daytime	19.7	EG-Block1	8	2021	0.00	0.00	0.00	0.00	0.00	0.00	0.00	0.00	0.00	0.00	0.00	0.00	0.00	0.00	0.00	0.00	0.00	0.00	0.00	0.00	0.00	0.00	autumn	artificial reef / autumn
525	KubSet_17	Reef_525	artificial reef	Shell	0	0	5	daytime	19.7	EG-Block1	8	2021	0.00	0.00	0.00	0.00	0.00	0.00	0.00	0.00	0.00	0.00	0.00	0.00	0.00	0.00	0.00	0.00	0.00	0.00	0.00	0.00	0.00	0.00	autumn	artificial reef / autumn
526	KubSet_17	Reef_526	no reef control	No_reef	0	0	5	daytime	19.7	EG-Block1	8	2021	0.00	0.00	0.00	0.00	0.00	0.00	0.00	0.00	0.00	0.00	0.00	0.00	0.00	0.00	0.00	0.00	0.00	0.00	0.00	0.00	0.00	0.00	autumn	no reef control / autumn
527	KubSet_17	Reef_527	no reef control	No_reef	0	0	4	daytime	19.7	EG-Block1	8	2021	0.00	0.00	0.00	0.00	0.00	0.00	0.00	0.00	0.00	0.00	0.00	0.00	0.00	0.00	0.00	0.00	0.00	0.00	0.00	0.00	0.00	0.00	autumn	no reef control / autumn
528	KubSet_17	Reef_528	no reef control	No_reef	0	0	5	daytime	19.7	EG-Block1	8	2021	0.00	0.00	0.00	0.00	0.00	0.00	0.00	0.00	0.00	0.00	0.00	0.00	0.00	0.00	0.00	0.00	0.00	0.00	0.00	0.00	0.00	0.00	autumn	no reef control / autumn
529	KubSet_17	Reef_529	no reef control	No_reef	0	0	2	daytime	19.7	EG-Block1	8	2021	0.00	0.00	0.00	0.00	0.00	0.00	0.00	0.00	0.00	0.00	0.00	0.00	0.00	0.00	0.00	0.00	0.00	0.00	0.00	0.00	0.00	0.00	autumn	no reef control / autumn
530	KubSet_17	Reef_530	no reef control	No_reef	0	0	5	daytime	19.7	EG-Block1	8	2021	0.00	0.00	0.00	0.00	0.00	0.00	0.00	0.00	0.00	0.00	0.00	0.00	0.00	0.00	0.00	0.00	0.00	0.00	0.00	0.00	0.00	0.00	autumn	no reef control / autumn
531	KubSet_17	Reef_531	no reef control	No_reef	0	0	6	daytime	19.7	EG-Block1	8	2021	0.00	0.00	0.00	0.00	0.00	0.00	0.00	0.00	0.00	0.00	0.00	0.00	0.00	0.00	0.00	0.00	0.00	0.00	0.00	0.00	0.00	0.00	autumn	no reef control / autumn
532	KubSet_18	Reef_532	artificial reef	Pebble	0	0	5	overnight	NA	EG-Block4	8	2021	0.00	0.00	0.00	0.00	0.00	0.00	0.00	0.00	0.00	0.00	0.00	0.00	0.00	0.00	0.00	0.00	0.00	0.00	0.00	0.00	0.00	0.00	autumn	artificial reef / autumn
533	KubSet_18	Reef_533	artificial reef	BESE	0	0	7	overnight	NA	EG-Block4	8	2021	0.00	0.00	0.00	0.00	0.00	0.00	0.00	0.00	0.00	0.00	0.00	0.00	0.00	0.00	0.00	0.00	0.00	0.00	0.00	0.00	0.00	0.00	autumn	artificial reef / autumn
534	KubSet_18	Reef_534	artificial reef	Wood	0	0	14	overnight	NA	EG-Block4	8	2021	0.00	0.00	0.00	0.00	0.00	0.00	0.00	0.00	0.00	0.00	0.00	0.00	0.00	0.00	0.00	0.00	0.00	0.00	0.00	0.00	0.00	0.00	autumn	artificial reef / autumn
535	KubSet_18	Reef_535	artificial reef	Cobble	1	0	7	overnight	NA	EG-Block4	8	2021	0.00	0.00	0.00	0.00	0.00	0.00	0.00	0.00	0.00	0.00	0.00	0.00	0.00	0.00	0.00	0.00	0.00	0.00	0.00	0.00	0.00	0.00	autumn	artificial reef / autumn
536	KubSet_18	Reef_536	artificial reef	Reef	1	0	6	overnight	NA	EG-Block4	8	2021	0.00	0.00	0.00	0.00	0.00	0.00	0.00	0.00	0.00	0.00	0.00	0.00	0.00	0.00	0.00	0.00	0.00	0.00	0.00	0.00	0.00	0.00	autumn	artificial reef / autumn
537	KubSet_18	Reef_537	no reef control	No_reef	0	0	4	overnight	NA	EG-Block4	8	2021	0.00	0.00	0.00	0.00	0.00	0.00	0.00	0.00	0.00	0.00	0.00	0.00	0.00	0.00	0.00	0.00	0.00	0.00	0.00	0.00	0.00	0.00	autumn	no reef control / autumn
538	KubSet_18	Reef_538	no reef control	No_reef	0	1	3	overnight	NA	EG-Block4	8	2021	0.00	0.00	0.00	0.00	0.00	0.00	0.00	0.00	0.00	0.00	0.00	0.00	0.00	0.00	1.00	0.00	0.00	0.00	0.00	0.00	0.00	0.00	autumn	no reef control / autumn
539	KubSet_18	Reef_539	no reef control	No_reef	0	0	0	overnight	NA	EG-Block4	8	2021	0.00	0.00	0.00	0.00	0.00	0.00	0.00	0.00	0.00	0.00	0.00	0.00	0.00	0.00	0.00	0.00	0.00	0.00	0.00	0.00	0.00	0.00	autumn	no reef control / autumn
540	KubSet_18	Reef_540	no reef control	No_reef	0	0	1	overnight	NA	EG-Block4	8	2021	0.00	0.00	0.00	0.00	0.00	0.00	0.00	0.00	0.00	0.00	0.00	0.00	0.00	0.00	0.00	0.00	0.00	0.00	0.00	0.00	0.00	0.00	autumn	no reef control / autumn
541	KubSet_18	Reef_541	no reef control	No_reef	0	0	4	overnight	NA	EG-Block4	8	2021	0.00	0.00	0.00	0.00	0.00	0.00	0.00	0.00	0.00	0.00	0.00	0.00	0.00	0.00	0.00	0.00	0.00	0.00	0.00	0.00	0.00	0.00	autumn	no reef control / autumn
542	KubSet_18	Reef_542	no reef control	No_reef	0	0	1	overnight	NA	EG-Block4	8	2021	0.00	0.00	0.00	0.00	0.00	0.00	0.00	0.00	0.00	0.00	0.00	0.00	0.00	0.00	0.00	0.00	0.00	0.00	0.00	0.00	0.00	0.00	autumn	no reef control / autumn
543	KubSet_18	Reef_543	artificial reef	Pebble	0	0	1	daytime	19.1	EG-Block4	8	2021	0.00	0.00	0.00	0.00	0.00	0.00	0.00	0.00	0.00	0.00	0.00	0.00	0.00	0.00	0.00	0.00	0.00	0.00	0.00	0.00	0.00	0.00	autumn	artificial reef / autumn
544	KubSet_18	Reef_544	artificial reef	BESE	0	0	11	daytime	19.1	EG-Block4	8	2021	0.00	0.00	0.00	0.00	0.00	0.00	0.00	0.00	0.00	0.00	0.00	0.00	0.00	0.00	0.00	0.00	0.00	0.00	0.00	0.00	0.00	0.00	autumn	artificial reef / autumn
545	KubSet_18	Reef_545	artificial reef	Wood	0	0	9	daytime	19.1	EG-Block4	8	2021	0.00	0.00	0.00	0.00	0.00	0.00	0.00	0.00	0.00	0.00	0.00	0.00	0.00	0.00	0.00	0.00	0.00	0.00	0.00	0.00	0.00	0.00	autumn	artificial reef / autumn
546	KubSet_18	Reef_546	artificial reef	Cobble	0	0	0	daytime	19.1	EG-Block4	8	2021	0.00	0.00	0.00	0.00	0.00	0.00	0.00	0.00	0.00	0.00	0.00	0.00	0.00	0.00	0.00	0.00	0.00	0.00	0.00	0.00	0.00	0.00	autumn	artificial reef / autumn
547	KubSet_18	Reef_547	artificial reef	Reef	0	0	14	daytime	19.1	EG-Block4	8	2021	0.00	0.00	0.00	0.00	0.00	0.00	0.00	0.00	0.00	0.00	0.00	0.00	0.00	0.00	0.00	0.00	0.00	0.00	0.00	0.00	0.00	0.00	autumn	artificial reef / autumn
548	KubSet_18	Reef_548	no reef control	No_reef	0	0	5	daytime	19.1	EG-Block4	8	2021	0.00	0.00	0.00	0.00	0.00	0.00	0.00	0.00	0.00	0.00	0.00	0.00	0.00	0.00	0.00	0.00	0.00	0.00	0.00	0.00	0.00	0.00	autumn	no reef control / autumn
549	KubSet_18	Reef_549	no reef control	No_reef	0	0	0	daytime	19.1	EG-Block4	8	2021	0.00	0.00	0.00	0.00	0.00	0.00	0.00	0.00	0.00	0.00	0.00	0.00	0.00	0.00	0.00	0.00	0.00	0.00	0.00	0.00	0.00	0.00	autumn	no reef control / autumn
550	KubSet_18	Reef_550	no reef control	No_reef	0	0	4	daytime	19.1	EG-Block4	8	2021	0.00	0.00	0.00	0.00	0.00	0.00	0.00	0.00	0.00	0.00	0.00	0.00	0.00	0.00	0.00	0.00	0.00	0.00	0.00	0.00	0.00	0.00	autumn	no reef control / autumn
551	KubSet_18	Reef_551	no reef control	No_reef	0	0	0	daytime	19.1	EG-Block4	8	2021	0.00	0.00	0.00	0.00	0.00	0.00	0.00	0.00	0.00	0.00	0.00	0.00	0.00	0.00	0.00	0.00	0.00	0.00	0.00	0.00	0.00	0.00	autumn	no reef control / autumn
552	KubSet_18	Reef_552	no reef control	No_reef	0	0	4	daytime	19.1	EG-Block4	8	2021	0.00	0.00	0.00	0.00	0.00	0.00	0.00	0.00	0.00	0.00	0.00	0.00	0.00	0.00	0.00	0.00	0.00	0.00	0.00	0.00	0.00	0.00	autumn	no reef control / autumn
553	KubSet_18	Reef_553	no reef control	No_reef	0	0	3	daytime	19.1	EG-Block4	8	2021	0.00	0.00	0.00	0.00	0.00	0.00	0.00	0.00	0.00	0.00	0.00	0.00	0.00	0.00	0.00	0.00	0.00	0.00	0.00	0.00	0.00	0.00	autumn	no reef control / autumn
578	KubSet_19	Reef_578	artificial reef	BESE	0	0	0	daytime	17.5	EG-Block8	9	2021	0.00	0.00	0.00	0.00	0.00	0.00	0.00	0.00	0.00	0.00	0.00	0.00	0.00	0.00	0.00	0.00	0.00	0.00	0.00	0.00	0.00	0.00	autumn	artificial reef / autumn
579	KubSet_19	Reef_579	artificial reef	Wood	0	0	0	daytime	17.5	EG-Block8	9	2021	0.00	0.00	0.00	0.00	0.00	0.00	0.00	0.00	0.00	0.00	0.00	0.00	0.00	0.00	0.00	0.00	0.00	0.00	0.00	0.00	0.00	0.00	autumn	artificial reef / autumn
580	KubSet_19	Reef_580	artificial reef	Reef	0	0	0	daytime	17.5	EG-Block8	9	2021	0.00	0.00	0.00	0.00	0.00	0.00	0.00	0.00	0.00	0.00	0.00	0.00	0.00	0.00	0.00	0.00	0.00	0.00	0.00	0.00	0.00	0.00	autumn	artificial reef / autumn
581	KubSet_19	Reef_581	artificial reef	Pebble	0	0	0	daytime	17.5	EG-Block8	9	2021	0.00	0.00	0.00	0.00	0.00	0.00	0.00	0.00	0.00	0.00	0.00	0.00	0.00	0.00	0.00	0.00	0.00	0.00	0.00	0.00	0.00	0.00	autumn	artificial reef / autumn
582	KubSet_19	Reef_582	no reef control	No_reef	0	0	2	daytime	17.5	EG-Block8	9	2021	0.00	0.00	0.00	0.00	0.00	0.00	0.00	0.00	0.00	0.00	0.00	0.00	0.00	0.00	0.00	0.00	0.00	0.00	0.00	0.00	0.00	0.00	autumn	no reef control / autumn
583	KubSet_19	Reef_583	no reef control	No_reef	0	0	2	daytime	17.5	EG-Block8	9	2021	0.00	0.00	0.00	0.00	0.00	0.00	0.00	0.00	0.00	0.00	0.00	0.00	0.00	0.00	0.00	0.00	0.00	0.00	0.00	0.00	0.00	0.00	autumn	no reef control / autumn
584	KubSet_19	Reef_584	no reef control	No_reef	0	0	3	daytime	17.5	EG-Block8	9	2021	0.00	0.00	0.00	0.00	0.00	0.00	0.00	0.00	0.00	0.00	0.00	0.00	0.00	0.00	0.00	0.00	0.00	0.00	0.00	0.00	0.00	0.00	autumn	no reef control / autumn
585	KubSet_19	Reef_585	no reef control	No_reef	0	0	3	daytime	17.5	EG-Block8	9	2021	0.00	0.00	0.00	0.00	0.00	0.00	0.00	0.00	0.00	0.00	0.00	0.00	0.00	0.00	0.00	0.00	0.00	0.00	0.00	0.00	0.00	0.00	autumn	no reef control / autumn
586	KubSet_19	Reef_586	no reef control	No_reef	0	0	2	daytime	17.5	EG-Block8	9	2021	0.00	0.00	0.00	0.00	0.00	0.00	0.00	0.00	0.00	0.00	0.00	0.00	0.00	0.00	0.00	0.00	0.00	0.00	0.00	0.00	0.00	0.00	autumn	no reef control / autumn
587	KubSet_19	Reef_587	no reef control	No_reef	0	0	4	daytime	17.5	EG-Block8	9	2021	0.00	0.00	0.00	0.00	0.00	0.00	0.00	0.00	0.00	0.00	0.00	0.00	0.00	0.00	0.00	0.00	0.00	0.00	0.00	0.00	0.00	0.00	autumn	no reef control / autumn
588	KubSet_19	Reef_588	artificial reef	BESE	0	2	0	overnight	18.1	EG-Block8	9	2021	0.00	0.00	0.00	0.00	0.00	0.00	0.00	0.00	0.00	0.00	2.00	0.00	0.00	0.00	0.00	0.00	0.00	0.00	0.00	0.00	0.00	0.00	autumn	artificial reef / autumn
589	KubSet_19	Reef_589	artificial reef	Wood	3	0	0	overnight	18.1	EG-Block8	9	2021	0.00	0.00	0.00	0.00	0.00	0.00	0.00	0.00	0.00	0.00	0.00	0.00	0.00	0.00	0.00	0.00	0.00	0.00	0.00	0.00	0.00	0.00	autumn	artificial reef / autumn
590	KubSet_19	Reef_590	artificial reef	Reef	1	0	0	overnight	18.1	EG-Block8	9	2021	0.00	0.00	0.00	0.00	0.00	0.00	0.00	0.00	0.00	0.00	0.00	0.00	0.00	0.00	0.00	0.00	0.00	0.00	0.00	0.00	0.00	0.00	autumn	artificial reef / autumn
591	KubSet_19	Reef_591	artificial reef	Pebble	3	0	4	overnight	18.1	EG-Block8	9	2021	0.00	0.00	0.00	0.00	0.00	0.00	0.00	0.00	0.00	0.00	0.00	0.00	0.00	0.00	0.00	0.00	0.00	0.00	0.00	0.00	0.00	0.00	autumn	artificial reef / autumn
592	KubSet_19	Reef_592	no reef control	No_reef	0	0	1	overnight	18.1	EG-Block8	9	2021	0.00	0.00	0.00	0.00	0.00	0.00	0.00	0.00	0.00	0.00	0.00	0.00	0.00	0.00	0.00	0.00	0.00	0.00	0.00	0.00	0.00	0.00	autumn	no reef control / autumn
593	KubSet_19	Reef_593	no reef control	No_reef	0	0	1	overnight	18.1	EG-Block8	9	2021	0.00	0.00	0.00	0.00	0.00	0.00	0.00	0.00	0.00	0.00	0.00	0.00	0.00	0.00	0.00	0.00	0.00	0.00	0.00	0.00	0.00	0.00	autumn	no reef control / autumn
594	KubSet_19	Reef_594	no reef control	No_reef	0	0	1	overnight	18.1	EG-Block8	9	2021	0.00	0.00	0.00	0.00	0.00	0.00	0.00	0.00	0.00	0.00	0.00	0.00	0.00	0.00	0.00	0.00	0.00	0.00	0.00	0.00	0.00	0.00	autumn	no reef control / autumn
595	KubSet_19	Reef_595	no reef control	No_reef	0	0	0	overnight	18.1	EG-Block8	9	2021	0.00	0.00	0.00	0.00	0.00	0.00	0.00	0.00	0.00	0.00	0.00	0.00	0.00	0.00	0.00	0.00	0.00	0.00	0.00	0.00	0.00	0.00	autumn	no reef control / autumn
596	KubSet_19	Reef_596	no reef control	No_reef	0	0	0	overnight	18.1	EG-Block8	9	2021	0.00	0.00	0.00	0.00	0.00	0.00	0.00	0.00	0.00	0.00	0.00	0.00	0.00	0.00	0.00	0.00	0.00	0.00	0.00	0.00	0.00	0.00	autumn	no reef control / autumn
597	KubSet_19	Reef_597	no reef control	No_reef	0	0	3	overnight	18.1	EG-Block8	9	2021	0.00	0.00	0.00	0.00	0.00	0.00	0.00	0.00	0.00	0.00	0.00	0.00	0.00	0.00	0.00	0.00	0.00	0.00	0.00	0.00	0.00	0.00	autumn	no reef control / autumn
598	KubSet_20	Reef_598	artificial reef	Reef	1	0	9	daytime	NA	EG-Block2	9	2021	0.00	0.00	0.00	0.00	0.00	0.00	0.00	0.00	0.00	0.00	0.00	0.00	0.00	0.00	0.00	0.00	0.00	0.00	0.00	0.00	0.00	0.00	autumn	artificial reef / autumn
599	KubSet_20	Reef_599	artificial reef	Cobble	0	0	0	daytime	17.2	EG-Block2	9	2021	0.00	0.00	0.00	0.00	0.00	0.00	0.00	0.00	0.00	0.00	0.00	0.00	0.00	0.00	0.00	0.00	0.00	0.00	0.00	0.00	0.00	0.00	autumn	artificial reef / autumn
600	KubSet_20	Reef_600	artificial reef	Pebble	2	0	1	daytime	17.2	EG-Block2	9	2021	0.00	0.00	0.00	0.00	0.00	0.00	0.00	0.00	0.00	0.00	0.00	0.00	0.00	0.00	0.00	0.00	0.00	0.00	0.00	0.00	0.00	0.00	autumn	artificial reef / autumn
601	KubSet_20	Reef_601	artificial reef	Wood	5	0	0	daytime	17.2	EG-Block2	9	2021	0.00	0.00	0.00	0.00	0.00	0.00	0.00	0.00	0.00	0.00	0.00	0.00	0.00	0.00	0.00	0.00	0.00	0.00	0.00	0.00	0.00	0.00	autumn	artificial reef / autumn
602	KubSet_20	Reef_602	no reef control	No_reef	0	0	5	daytime	17.2	EG-Block2	9	2021	0.00	0.00	0.00	0.00	0.00	0.00	0.00	0.00	0.00	0.00	0.00	0.00	0.00	0.00	0.00	0.00	0.00	0.00	0.00	0.00	0.00	0.00	autumn	no reef control / autumn
603	KubSet_20	Reef_603	no reef control	No_reef	0	0	9	daytime	17.2	EG-Block2	9	2021	0.00	0.00	0.00	0.00	0.00	0.00	0.00	0.00	0.00	0.00	0.00	0.00	0.00	0.00	0.00	0.00	0.00	0.00	0.00	0.00	0.00	0.00	autumn	no reef control / autumn
604	KubSet_20	Reef_604	no reef control	No_reef	0	0	6	daytime	17.2	EG-Block2	9	2021	0.00	0.00	0.00	0.00	0.00	0.00	0.00	0.00	0.00	0.00	0.00	0.00	0.00	0.00	0.00	0.00	0.00	0.00	0.00	0.00	0.00	0.00	autumn	no reef control / autumn
605	KubSet_20	Reef_605	no reef control	No_reef	0	0	7	daytime	17.2	EG-Block2	9	2021	0.00	0.00	0.00	0.00	0.00	0.00	0.00	0.00	0.00	0.00	0.00	0.00	0.00	0.00	0.00	0.00	0.00	0.00	0.00	0.00	0.00	0.00	autumn	no reef control / autumn
606	KubSet_20	Reef_606	no reef control	No_reef	0	1	7	daytime	17.2	EG-Block2	9	2021	0.00	0.00	0.00	0.00	0.00	0.00	0.00	0.00	0.00	0.00	0.00	0.00	0.00	0.00	1.00	0.00	0.00	0.00	0.00	0.00	0.00	0.00	autumn	no reef control / autumn
607	KubSet_20	Reef_607	no reef control	No_reef	0	0	4	daytime	17.2	EG-Block2	9	2021	0.00	0.00	0.00	0.00	0.00	0.00	0.00	0.00	0.00	0.00	0.00	0.00	0.00	0.00	0.00	0.00	0.00	0.00	0.00	0.00	0.00	0.00	autumn	no reef control / autumn
608	KubSet_20	Reef_608	artificial reef	Reef	0	0	0	overnight	NA	EG-Block2	9	2021	0.00	0.00	0.00	0.00	0.00	0.00	0.00	0.00	0.00	0.00	0.00	0.00	0.00	0.00	0.00	0.00	0.00	0.00	0.00	0.00	0.00	0.00	autumn	artificial reef / autumn
609	KubSet_20	Reef_609	artificial reef	Cobble	0	1	1	overnight	18.4	EG-Block2	9	2021	0.00	0.00	0.00	0.00	0.00	0.00	0.00	1.00	0.00	0.00	0.00	0.00	0.00	0.00	0.00	0.00	0.00	0.00	0.00	0.00	0.00	0.00	autumn	artificial reef / autumn
610	KubSet_20	Reef_610	artificial reef	Pebble	6	0	0	overnight	18.4	EG-Block2	9	2021	0.00	0.00	0.00	0.00	0.00	0.00	0.00	0.00	0.00	0.00	0.00	0.00	0.00	0.00	0.00	0.00	0.00	0.00	0.00	0.00	0.00	0.00	autumn	artificial reef / autumn
611	KubSet_20	Reef_611	artificial reef	Wood	10	1	1	overnight	18.4	EG-Block2	9	2021	0.00	0.00	0.00	0.00	0.00	0.00	0.00	0.00	0.00	0.00	1.00	0.00	0.00	0.00	0.00	0.00	0.00	0.00	0.00	0.00	0.00	0.00	autumn	artificial reef / autumn
612	KubSet_20	Reef_612	no reef control	No_reef	0	0	1	overnight	18.4	EG-Block2	9	2021	0.00	0.00	0.00	0.00	0.00	0.00	0.00	0.00	0.00	0.00	0.00	0.00	0.00	0.00	0.00	0.00	0.00	0.00	0.00	0.00	0.00	0.00	autumn	no reef control / autumn
613	KubSet_20	Reef_613	no reef control	No_reef	0	0	3	overnight	18.4	EG-Block2	9	2021	0.00	0.00	0.00	0.00	0.00	0.00	0.00	0.00	0.00	0.00	0.00	0.00	0.00	0.00	0.00	0.00	0.00	0.00	0.00	0.00	0.00	0.00	autumn	no reef control / autumn
614	KubSet_20	Reef_614	no reef control	No_reef	0	0	0	overnight	18.4	EG-Block2	9	2021	0.00	0.00	0.00	0.00	0.00	0.00	0.00	0.00	0.00	0.00	0.00	0.00	0.00	0.00	0.00	0.00	0.00	0.00	0.00	0.00	0.00	0.00	autumn	no reef control / autumn
615	KubSet_20	Reef_615	no reef control	No_reef	0	0	5	overnight	18.4	EG-Block2	9	2021	0.00	0.00	0.00	0.00	0.00	0.00	0.00	0.00	0.00	0.00	0.00	0.00	0.00	0.00	0.00	0.00	0.00	0.00	0.00	0.00	0.00	0.00	autumn	no reef control / autumn
616	KubSet_20	Reef_616	no reef control	No_reef	0	0	3	overnight	18.4	EG-Block2	9	2021	0.00	0.00	0.00	0.00	0.00	0.00	0.00	0.00	0.00	0.00	0.00	0.00	0.00	0.00	0.00	0.00	0.00	0.00	0.00	0.00	0.00	0.00	autumn	no reef control / autumn
617	KubSet_20	Reef_617	no reef control	No_reef	0	0	4	overnight	18.4	EG-Block2	9	2021	0.00	0.00	0.00	0.00	0.00	0.00	0.00	0.00	0.00	0.00	0.00	0.00	0.00	0.00	0.00	0.00	0.00	0.00	0.00	0.00	0.00	0.00	autumn	no reef control / autumn
618	KubSet_21	Reef_618	artificial reef	Reef	0	2	0	overnight	14.6	EG-Block1	10	2021	0.00	0.00	0.00	0.00	0.00	0.00	0.00	0.00	1.00	0.00	1.00	0.00	0.00	0.00	0.00	0.00	0.00	0.00	0.00	0.00	0.00	0.00	autumn	artificial reef / autumn
619	KubSet_21	Reef_619	artificial reef	Cobble	0	3	0	overnight	14.6	EG-Block1	10	2021	0.00	0.00	0.00	0.00	0.00	0.00	0.00	0.00	0.00	0.00	3.00	0.00	0.00	0.00	0.00	0.00	0.00	0.00	0.00	0.00	0.00	0.00	autumn	artificial reef / autumn
620	KubSet_21	Reef_620	artificial reef	Wood	0	3	0	overnight	14.6	EG-Block1	10	2021	0.00	0.00	0.00	0.00	0.00	0.00	0.00	0.00	0.00	0.00	3.00	0.00	0.00	0.00	0.00	0.00	0.00	0.00	0.00	0.00	0.00	0.00	autumn	artificial reef / autumn
621	KubSet_21	Reef_621	artificial reef	Pebble	0	0	0	overnight	14.6	EG-Block1	10	2021	0.00	0.00	0.00	0.00	0.00	0.00	0.00	0.00	0.00	0.00	0.00	0.00	0.00	0.00	0.00	0.00	0.00	0.00	0.00	0.00	0.00	0.00	autumn	artificial reef / autumn
622	KubSet_21	Reef_622	artificial reef	Shell	0	0	0	overnight	14.6	EG-Block1	10	2021	0.00	0.00	0.00	0.00	0.00	0.00	0.00	0.00	0.00	0.00	0.00	0.00	0.00	0.00	0.00	0.00	0.00	0.00	0.00	0.00	0.00	0.00	autumn	artificial reef / autumn
623	KubSet_21	Reef_623	no reef control	No_reef	0	0	1	overnight	14.6	EG-Block1	10	2021	0.00	0.00	0.00	0.00	0.00	0.00	0.00	0.00	0.00	0.00	0.00	0.00	0.00	0.00	0.00	0.00	0.00	0.00	0.00	0.00	0.00	0.00	autumn	no reef control / autumn
624	KubSet_21	Reef_624	no reef control	No_reef	0	1	5	overnight	14.6	EG-Block1	10	2021	0.00	0.00	0.00	0.00	0.00	0.00	0.00	0.00	0.00	0.00	1.00	0.00	0.00	0.00	0.00	0.00	0.00	0.00	0.00	0.00	0.00	0.00	autumn	no reef control / autumn
625	KubSet_21	Reef_625	no reef control	No_reef	0	0	0	overnight	14.6	EG-Block1	10	2021	0.00	0.00	0.00	0.00	0.00	0.00	0.00	0.00	0.00	0.00	0.00	0.00	0.00	0.00	0.00	0.00	0.00	0.00	0.00	0.00	0.00	0.00	autumn	no reef control / autumn
626	KubSet_21	Reef_626	no reef control	No_reef	0	2	0	overnight	14.6	EG-Block1	10	2021	0.00	0.00	0.00	0.00	0.00	0.00	0.00	0.00	0.00	0.00	2.00	0.00	0.00	0.00	0.00	0.00	0.00	0.00	0.00	0.00	0.00	0.00	autumn	no reef control / autumn
627	KubSet_21	Reef_627	no reef control	No_reef	0	0	0	overnight	14.6	EG-Block1	10	2021	0.00	0.00	0.00	0.00	0.00	0.00	0.00	0.00	0.00	0.00	0.00	0.00	0.00	0.00	0.00	0.00	0.00	0.00	0.00	0.00	0.00	0.00	autumn	no reef control / autumn
628	KubSet_21	Reef_628	no reef control	No_reef	0	0	0	overnight	14.6	EG-Block1	10	2021	0.00	0.00	0.00	0.00	0.00	0.00	0.00	0.00	0.00	0.00	0.00	0.00	0.00	0.00	0.00	0.00	0.00	0.00	0.00	0.00	0.00	0.00	autumn	no reef control / autumn
629	KubSet_21	Reef_629	artificial reef	Reef	0	0	2	daytime	NA	EG-Block1	10	2021	0.00	0.00	0.00	0.00	0.00	0.00	0.00	0.00	0.00	0.00	0.00	0.00	0.00	0.00	0.00	0.00	0.00	0.00	0.00	0.00	0.00	0.00	autumn	artificial reef / autumn
630	KubSet_21	Reef_630	artificial reef	Cobble	0	0	0	daytime	13.5	EG-Block1	10	2021	0.00	0.00	0.00	0.00	0.00	0.00	0.00	0.00	0.00	0.00	0.00	0.00	0.00	0.00	0.00	0.00	0.00	0.00	0.00	0.00	0.00	0.00	autumn	artificial reef / autumn
631	KubSet_21	Reef_631	artificial reef	Wood	1	0	1	daytime	13.5	EG-Block1	10	2021	0.00	0.00	0.00	0.00	0.00	0.00	0.00	0.00	0.00	0.00	0.00	0.00	0.00	0.00	0.00	0.00	0.00	0.00	0.00	0.00	0.00	0.00	autumn	artificial reef / autumn
632	KubSet_21	Reef_632	artificial reef	Pebble	0	0	0	daytime	13.5	EG-Block1	10	2021	0.00	0.00	0.00	0.00	0.00	0.00	0.00	0.00	0.00	0.00	0.00	0.00	0.00	0.00	0.00	0.00	0.00	0.00	0.00	0.00	0.00	0.00	autumn	artificial reef / autumn
633	KubSet_21	Reef_633	artificial reef	Shell	0	0	0	daytime	13.5	EG-Block1	10	2021	0.00	0.00	0.00	0.00	0.00	0.00	0.00	0.00	0.00	0.00	0.00	0.00	0.00	0.00	0.00	0.00	0.00	0.00	0.00	0.00	0.00	0.00	autumn	artificial reef / autumn
634	KubSet_21	Reef_634	no reef control	No_reef	0	0	0	daytime	13.5	EG-Block1	10	2021	0.00	0.00	0.00	0.00	0.00	0.00	0.00	0.00	0.00	0.00	0.00	0.00	0.00	0.00	0.00	0.00	0.00	0.00	0.00	0.00	0.00	0.00	autumn	no reef control / autumn
635	KubSet_21	Reef_635	no reef control	No_reef	0	0	2	daytime	13.5	EG-Block1	10	2021	0.00	0.00	0.00	0.00	0.00	0.00	0.00	0.00	0.00	0.00	0.00	0.00	0.00	0.00	0.00	0.00	0.00	0.00	0.00	0.00	0.00	0.00	autumn	no reef control / autumn
636	KubSet_21	Reef_636	no reef control	No_reef	0	1	1	daytime	13.5	EG-Block1	10	2021	0.00	0.00	0.00	0.00	0.00	0.00	0.00	0.00	0.00	0.00	1.00	0.00	0.00	0.00	0.00	0.00	0.00	0.00	0.00	0.00	0.00	0.00	autumn	no reef control / autumn
637	KubSet_21	Reef_637	no reef control	No_reef	0	0	0	daytime	13.5	EG-Block1	10	2021	0.00	0.00	0.00	0.00	0.00	0.00	0.00	0.00	0.00	0.00	0.00	0.00	0.00	0.00	0.00	0.00	0.00	0.00	0.00	0.00	0.00	0.00	autumn	no reef control / autumn
638	KubSet_21	Reef_638	no reef control	No_reef	0	0	0	daytime	13.5	EG-Block1	10	2021	0.00	0.00	0.00	0.00	0.00	0.00	0.00	0.00	0.00	0.00	0.00	0.00	0.00	0.00	0.00	0.00	0.00	0.00	0.00	0.00	0.00	0.00	autumn	no reef control / autumn
639	KubSet_21	Reef_639	no reef control	No_reef	0	0	1	daytime	13.5	EG-Block1	10	2021	0.00	0.00	0.00	0.00	0.00	0.00	0.00	0.00	0.00	0.00	0.00	0.00	0.00	0.00	0.00	0.00	0.00	0.00	0.00	0.00	0.00	0.00	autumn	no reef control / autumn
640	KubSet_22	Reef_640	artificial reef	Pebble	0	0	0	overnight	13.3	EG-Block4	10	2021	0.00	0.00	0.00	0.00	0.00	0.00	0.00	0.00	0.00	0.00	0.00	0.00	0.00	0.00	0.00	0.00	0.00	0.00	0.00	0.00	0.00	0.00	autumn	artificial reef / autumn
641	KubSet_22	Reef_641	artificial reef	BESE	0	4	3	overnight	13.3	EG-Block4	10	2021	0.00	0.00	0.00	0.00	0.00	0.00	0.00	0.00	0.00	0.00	4.00	0.00	0.00	0.00	0.00	0.00	0.00	0.00	0.00	0.00	0.00	0.00	autumn	artificial reef / autumn
642	KubSet_22	Reef_642	artificial reef	Wood	1	1	0	overnight	13.3	EG-Block4	10	2021	0.00	0.00	0.00	0.00	0.00	0.00	0.00	0.00	0.00	0.00	1.00	0.00	0.00	0.00	0.00	0.00	0.00	0.00	0.00	0.00	0.00	0.00	autumn	artificial reef / autumn
643	KubSet_22	Reef_643	artificial reef	Cobble	0	0	3	overnight	13.3	EG-Block4	10	2021	0.00	0.00	0.00	0.00	0.00	0.00	0.00	0.00	0.00	0.00	0.00	0.00	0.00	0.00	0.00	0.00	0.00	0.00	0.00	0.00	0.00	0.00	autumn	artificial reef / autumn
644	KubSet_22	Reef_644	artificial reef	Reef	0	2	0	overnight	13.3	EG-Block4	10	2021	0.00	0.00	0.00	0.00	0.00	0.00	0.00	0.00	0.00	0.00	1.00	0.00	1.00	0.00	0.00	0.00	0.00	0.00	0.00	0.00	0.00	0.00	autumn	artificial reef / autumn
645	KubSet_22	Reef_645	no reef control	No_reef	1	0	1	overnight	13.3	EG-Block4	10	2021	0.00	0.00	0.00	0.00	0.00	0.00	0.00	0.00	0.00	0.00	0.00	0.00	0.00	0.00	0.00	0.00	0.00	0.00	0.00	0.00	0.00	0.00	autumn	no reef control / autumn
646	KubSet_22	Reef_646	no reef control	No_reef	0	0	9	overnight	13.3	EG-Block4	10	2021	0.00	0.00	0.00	0.00	0.00	0.00	0.00	0.00	0.00	0.00	0.00	0.00	0.00	0.00	0.00	0.00	0.00	0.00	0.00	0.00	0.00	0.00	autumn	no reef control / autumn
647	KubSet_22	Reef_647	no reef control	No_reef	0	1	2	overnight	13.3	EG-Block4	10	2021	0.00	0.00	0.00	0.00	0.00	0.00	0.00	0.00	0.00	0.00	1.00	0.00	0.00	0.00	0.00	0.00	0.00	0.00	0.00	0.00	0.00	0.00	autumn	no reef control / autumn
648	KubSet_22	Reef_648	no reef control	No_reef	0	0	2	overnight	13.3	EG-Block4	10	2021	0.00	0.00	0.00	0.00	0.00	0.00	0.00	0.00	0.00	0.00	0.00	0.00	0.00	0.00	0.00	0.00	0.00	0.00	0.00	0.00	0.00	0.00	autumn	no reef control / autumn
649	KubSet_22	Reef_649	no reef control	No_reef	0	0	1	overnight	13.3	EG-Block4	10	2021	0.00	0.00	0.00	0.00	0.00	0.00	0.00	0.00	0.00	0.00	0.00	0.00	0.00	0.00	0.00	0.00	0.00	0.00	0.00	0.00	0.00	0.00	autumn	no reef control / autumn
650	KubSet_22	Reef_650	no reef control	No_reef	0	1	4	overnight	13.3	EG-Block4	10	2021	0.00	0.00	0.00	0.00	0.00	0.00	0.00	0.00	0.00	0.00	1.00	0.00	0.00	0.00	0.00	0.00	0.00	0.00	0.00	0.00	0.00	0.00	autumn	no reef control / autumn
651	KubSet_22	Reef_651	artificial reef	Reef	0	1	2	daytime	13	EG-Block4	10	2021	0.00	0.00	0.00	0.00	0.00	0.00	0.00	0.00	0.00	0.00	1.00	0.00	0.00	0.00	0.00	0.00	0.00	0.00	0.00	0.00	0.00	0.00	autumn	artificial reef / autumn
652	KubSet_22	Reef_652	artificial reef	Cobble	0	0	1	daytime	13	EG-Block4	10	2021	0.00	0.00	0.00	0.00	0.00	0.00	0.00	0.00	0.00	0.00	0.00	0.00	0.00	0.00	0.00	0.00	0.00	0.00	0.00	0.00	0.00	0.00	autumn	artificial reef / autumn
653	KubSet_22	Reef_653	artificial reef	Wood	0	0	1	daytime	13	EG-Block4	10	2021	0.00	0.00	0.00	0.00	0.00	0.00	0.00	0.00	0.00	0.00	0.00	0.00	0.00	0.00	0.00	0.00	0.00	0.00	0.00	0.00	0.00	0.00	autumn	artificial reef / autumn
654	KubSet_22	Reef_654	artificial reef	BESE	0	0	0	daytime	13	EG-Block4	10	2021	0.00	0.00	0.00	0.00	0.00	0.00	0.00	0.00	0.00	0.00	0.00	0.00	0.00	0.00	0.00	0.00	0.00	0.00	0.00	0.00	0.00	0.00	autumn	artificial reef / autumn
655	KubSet_22	Reef_655	artificial reef	Pebble	0	1	0	daytime	13	EG-Block4	10	2021	0.00	0.00	0.00	0.00	0.00	0.00	0.00	0.00	0.00	0.00	1.00	0.00	0.00	0.00	0.00	0.00	0.00	0.00	0.00	0.00	0.00	0.00	autumn	artificial reef / autumn
656	KubSet_22	Reef_656	no reef control	No_reef	0	0	2	daytime	13	EG-Block4	10	2021	0.00	0.00	0.00	0.00	0.00	0.00	0.00	0.00	0.00	0.00	0.00	0.00	0.00	0.00	0.00	0.00	0.00	0.00	0.00	0.00	0.00	0.00	autumn	no reef control / autumn
657	KubSet_22	Reef_657	no reef control	No_reef	0	0	6	daytime	13	EG-Block4	10	2021	0.00	0.00	0.00	0.00	0.00	0.00	0.00	0.00	0.00	0.00	0.00	0.00	0.00	0.00	0.00	0.00	0.00	0.00	0.00	0.00	0.00	0.00	autumn	no reef control / autumn
658	KubSet_22	Reef_658	no reef control	No_reef	0	0	1	daytime	13	EG-Block4	10	2021	0.00	0.00	0.00	0.00	0.00	0.00	0.00	0.00	0.00	0.00	0.00	0.00	0.00	0.00	0.00	0.00	0.00	0.00	0.00	0.00	0.00	0.00	autumn	no reef control / autumn
659	KubSet_22	Reef_659	no reef control	No_reef	0	0	3	daytime	13	EG-Block4	10	2021	0.00	0.00	0.00	0.00	0.00	0.00	0.00	0.00	0.00	0.00	0.00	0.00	0.00	0.00	0.00	0.00	0.00	0.00	0.00	0.00	0.00	0.00	autumn	no reef control / autumn
660	KubSet_22	Reef_660	no reef control	No_reef	0	0	0	daytime	13	EG-Block4	10	2021	0.00	0.00	0.00	0.00	0.00	0.00	0.00	0.00	0.00	0.00	0.00	0.00	0.00	0.00	0.00	0.00	0.00	0.00	0.00	0.00	0.00	0.00	autumn	no reef control / autumn
661	KubSet_22	Reef_661	no reef control	No_reef	0	0	1	daytime	13	EG-Block4	10	2021	0.00	0.00	0.00	0.00	0.00	0.00	0.00	0.00	0.00	0.00	0.00	0.00	0.00	0.00	0.00	0.00	0.00	0.00	0.00	0.00	0.00	0.00	autumn	no reef control / autumn
